# Supplementary material for: Regulation of Steroidal Alkaloid Biosynthesis in Bulbs of Fritillaria thunbergii Miq. By Shading and Potassium Application: Integrating Transcriptomics and Metabolomics Analyses
Source: Biology (Basel). 2025 May 29;14(6):633. doi: 10.3390/biology14060633 (PMC12189873; doi:10.3390/biology14060633)
Supplement: Supplementary file 1 [file biology-14-00633-s001.zip]

Archive with 13 entries (13 files):
- Figure S1.jpg
- Figure S10.jpg
- Figure S11.jpg
- Figure S2.jpg
- Figure S3.jpg
- Figure S4.jpg
- Figure S5.jpg
- Figure S6.jpg
- Figure S7.jpg
- Figure S8.jpg
- Figure S9.jpg
- Supplementary figures.pdf
- Supplementary Tables.xlsx
