# Supplementary material for: Regulation of Steroidal Alkaloid Biosynthesis in Bulbs of Fritillaria thunbergii Miq. By Shading and Potassium Application: Integrating Transcriptomics and Metabolomics Analyses
Source: Biology (Basel). 2025 May 29;14(6):633. doi: 10.3390/biology14060633 (PMC12189873; doi:10.3390/biology14060633)
Supplement: Supplementary file 1 [file biology-14-00633-s001.zip › Supplementary Tables.xlsx]

## Sheet: Table S1
Table S1. The name, sequence of the primer pairs.
Primer name	Primers sequence ( 5'-3' )	Application
18s-rRNA-F	CCACCTTCCATACATACATCCC	qRT-PCR Primers for18s-rRNA
18s-rRNA-R	TGTCATCTTCATCCTTTTCCGT
FtDXR-TRINITY_DN6322_c0_g1-F	ATTAGCTGCGAAGTCTCGGG	qRT-PCR Primers for DXR
FtDXR-TRINITY_DN6322_c0_g1-R	CGAGAAGGCTGTGGAGTTGT
FtFPS-TRINITY_DN7360_c0_g1-F	ATTTGGCCCTCATTTGCACG	qRT-PCR Primers for FPPS
FtFPS-TRINITY_DN7360_c0_g1-R	TACTTGGACTGCTTTGGCGA
FtGAME17-TRINITY_DN35624_c0_g1-F	GTGGAGTTGAAGGAGGGTGC	qRT-PCR Primers for GAME17
FtGAME17-TRINITY_DN35624_c0_g1-R	TCCTACTCTTTCCGACGAAGC
FtHDS-TRINITY_DN20971_c0_g1-F	TGCCGTAACTCCAACCAGAC	qRT-PCR Primers for HDS
FtHDS-TRINITY_DN20971_c0_g1-R	AGCTTGTACCACTTGCCTCT
FtHMGR-TRINITY_DN1609_c1_g1-F	CAGTGGCAATGAAGACGG	qRT-PCR Primers for HMGR
FtHMGR-TRINITY_DN1609_c1_g1-R	GAGGCAAATCAGTGGTATGT
FtMCS-TRINITY_DN7869_c0_g3-F	TATTGCTGCACTAGCCCACA	qRT-PCR Primers for MCS
FtMCS-TRINITY_DN7869_c0_g3-R	CTGAAGCCCATCAAGACGA
FtMK-TRINITY_DN21485_c0_g1-F	TGCTCAGGTTTATGGTGGGC	qRT-PCR Primers for MK
FtMK-TRINITY_DN21485_c0_g1-R	AACCACCTCTTGCGAACAGT
FtMVD-TRINITY_DN3565_c0_g1-F	GGGGTCTAGTGTCCAAGCAG	qRT-PCR Primers for MVD
FtMVD-TRINITY_DN3565_c0_g1-R	GGTGGTAGTGCCAAGTCGAA
FtAOP2-TRINITY_DN14009_c0_g1-F	GAGGAGCAGATAGTCGGTGC	qRT-PCR Primers for AOP2
FtAOP2-TRINITY_DN14009_c0_g1-R	CAGCTGGTCTGTCGTTGAGT
FtAP2/ERF-TRINITY_DN9373_c0_g2_i1_orfp1-F	AAGTATGGGTGGTGCTGCTC	qRT-PCR Primers for AP2/ERF
FtAP2/ERF-TRINITY_DN9373_c0_g2_i1_orfp1-R	GGGGGCCCATCATCAGTATG
FtAP2/ERF-TRINITY_DN17688_c0_g1_i1_orfp1-F	ACAGCACAAACCCTAGCTCC	qRT-PCR Primers for AP2/ERF
FtAP2/ERF-TRINITY_DN17688_c0_g1_i1_orfp1-R	TGTTGGGGTCTGCTTCCATC
FtAP2/ERF-TRINITY_DN54327_c0_g1_i1_orfp1-F	ATTCGGCGGACATCCTATGC	qRT-PCR Primers for AP2/ERF
FtAP2/ERF-TRINITY_DN54327_c0_g1_i1_orfp1-R	ATGCTTTTGACGGTCCCACA
FtbHLH-TRINITY_DN17026_c0_g1-F	TCTTCTTGCGGGATCTGCTG	qRT-PCR Primers for bHLH
FtbHLH-TRINITY_DN17026_c0_g1-R	ACCCTTCCTCGTCTACGACA
FtbZIP-TRINITY_DN6044_c0_g1-F	CCGGCGATATGCTGACATTG	qRT-PCR Primers for bZIP
FtbZIP-TRINITY_DN6044_c0_g1-R	TCCCCAACCTGAACCTCCAT
FtMYB_superfamily-TRINITY_DN13797_c0_g1-F	GGCTCAACTATCTCAGGCCC	qRT-PCR Primers for MYB
FtMYB_superfamily-TRINITY_DN13797_c0_g1-R	TCCAATGGTGGCAAAGAGGG
FtMYB_superfamily-TRINITY_DN9095_c0_g1-F	ACCACTCACTGAACTGCTCG	qRT-PCR Primers for MYB
FtMYB_superfamily-TRINITY_DN9095_c0_g1-R	CGCGGCCAATTCATACATCC
FtNAC-TRINITY_DN20444_c0_g1-F	AAGGCTGTGCTGTCGAAGAG	qRT-PCR Primers for NAC
FtNAC-TRINITY_DN20444_c0_g1-R	AGGGGTTTCACGTTCACTGG
FtWRKY-TRINITY_DN9720_c0_g2-F	CTCCTATCCGCGATGGTCAC	qRT-PCR Primers for WRKY
FtWRKY-TRINITY_DN9720_c0_g2-R	GTCATGGAAAGGCGGGGTAA
FtFPS-CF	ATGGCGGCGGCGGCGG	Clone for FTFPS
FtFPS-CR	CTACTTCTGCCTCTTGTAAAT
FtFPS-LF	CAGCCCAGATCAACTAGTATGGCGGCGGCGGCGG	location for FTFPS
FtFPS-LR	CTTGCTCACCATGGATCCCTTCTGCCTCTTGTAAAT
FtFPS-YF	CATATGGCCATGGAGGCCGAATTCATGGCGGCGGCGGCGG	Y2H for FTFPS
FtFPS-YR	GGCCGCTGCAGGTCGACGGATCCCTACTTCTGCCTCTTGTA
FtFPS-PF	ATGACCACGACCCTTTCTCAT	pet32a for FTFPS
FtFPS-PR	CTAGATATCCCACAGTAGAGCC
FtAP2/ERF-CF	ATGACCACGACCCTTTCTCAT	Clone for AP2/ERF
FtAP2/ERF-CR	CTAGATATCCCACAGTAGAGCC
FtAP2/ERF-YF	GCCATGGAGGCCAGTGAATTCATGACCACGACCCTTTCTCA	Y2H for AP2/ERF
FtAP2/ERF-YR	GTATCGATGCCCACCCGGGCTAGATATCCCACAGTAGAG

## Sheet: Table S2
Table S2.All annotated metabolites in F. thunbergii in response to potassium application rate and under shading conditions.
ID	Metabolite	KEGG Pathway ID	KEGG Pathway Description	Library ID	Adducts	Formula	Retention time	KEGG Compound ID	Mode	KEGG Compound First Category	KEGG Compound Second Category	KEGG Pathway First Category	KEGG Pathway Second Category	HMDB Superclass	HMDB Class	M/Z	RSD	Fragmentation Score	Theoretical Fragmentation Score	Mass Error	CAS ID	HMDB Subclass
pos_1	DG(15:0/18:4(6Z,9Z,12Z,15Z)/0:0)	-	-	HMDB0007077;PW_C003128	M+H-H2O, M+2Na-H, M+K, M+Na, M+H, M+NH4, M+H-2H2O	C36H62O5	7.1936	C00165	pos	-	-	-	-	Lipids and lipid-like molecules	Fatty Acyls	597.448	0.0540085	0	54.5	-0.867895	-	Lineolic acids and derivatives
pos_1000	Ruscogenin	-	-	HMDB0257364;LMST01080038	M+NH4	C27H42O4	4.039	C08909	pos	-	-	-	-	Lipids and lipid-like molecules	Prenol lipids	448.342	0.0274701	0	75.2	0.362449	472-11-7	Triterpenoids
pos_1011	17a-Ethynylestradiol	-	-	HMDB0001926	2M+NH4	C20H24O2	4.087	C07534	pos	-	-	-	-	Lipids and lipid-like molecules	Steroids and steroid derivatives	610.393	0.0529977	0	73.6	6.04853	57-63-6	Estrane steroids
pos_1023	(3S,5R,6R)-3,5-dihydroxy-6,7-didehydro-5,6-dihydro-12'-apo-beta-caroten-12'-al	-	-	HMDB0303973;LMPR01070293	M+ACN+H	C25H34O3	4.1988	C14044	pos	-	-	-	-	Lipids and lipid-like molecules	Prenol lipids	424.284	0.0386495	0	69.5	-1.14595	-	Diterpenoids
pos_1035	(5Z,8Z,10E,14Z,17Z)-12-Hydroxyicosa-5,8,10,14,17-pentaenoylcarnitine	-	-	HMDB0241595	M+H	C27H43NO5	4.2919	-	pos	-	-	-	-	Lipids and lipid-like molecules	Fatty Acyls	462.321	0.0229521	0	93.5	-0.426947	-	Fatty acid esters
pos_1037	(5Z,7E)-(3S)-26,26,26-Trifluoro-27-nor-9,10-seco-5,7,10(19)-cholestatriene-3,25-diol	-	-	LMST03020024;HMDB0243623	M+NH4	C26H39F3O2	4.3156	-	pos	-	-	-	-	Lipids and lipid-like molecules	Steroids and steroid derivatives	458.326	0.0140173	0	72.8	4.4478	-	Vitamin D and derivatives
pos_1047	Rocuronium	-	-	HMDB0014866	M+2Na-H	C32H53N2O4+	4.3868	C07556	pos	-	-	-	-	Lipids and lipid-like molecules	Steroids and steroid derivatives	574.373	0.213563	0	57.1	3.39449	119302-91-9;143558-00-3	Steroid esters
pos_1049	Glycolipids	-	-	HMDB0302365	M+H-H2O	C24H50N2O6P+	4.4108	-	pos	-	-	-	-	Lipids and lipid-like molecules	Sphingolipids	476.337	0.013653	0	76.3	-1.46039	-	Phosphosphingolipids
pos_1050	Collettiside I	-	-	LMST01080092;HMDB0029310	M+NH4	C33H52O8	4.4108	-	pos	-	-	-	-	Lipids and lipid-like molecules	Steroids and steroid derivatives	594.4	0.0549898	0	84.9	-0.893474	14144-06-0	Steroidal glycosides
pos_1052	Uzarigenin 3-[xylosyl-(1->2)-rhamnoside]	-	-	HMDB0036296	M+ACN+H	C34H52O12	4.4188	-	pos	-	-	-	-	Lipids and lipid-like molecules	Steroids and steroid derivatives	694.379	0.0201624	0	52.6	-1.18868	255861-29-1	Steroid lactones
pos_1060	DG(8:0/a-13:0/0:0)	-	-	HMDB0092911;PW_C064412	M+ACN+Na	C24H46O5	4.4753	C00165	pos	-	-	-	-	Lipids and lipid-like molecules	Glycerolipids	478.352	0.0469948	0	39.2	4.89702	-	Diradylglycerols
pos_1061	PE(14:1(9Z)/18:1(9Z))	map01100;map00564;map01110;map00563;map04136	Metabolic pathways;Glycerophospholipid metabolism;Biosynthesis of secondary metabolites;Glycosylphosphatidylinositol (GPI)-anchor biosynthesis;Autophagy - other	PW_C004909;HMDB0008861;LMGP02010433	M+K	C37H70NO8P	4.4753	C00350	pos	Lipids	Phospholipids	Metabolism;Metabolism;Metabolism;Metabolism;Cellular Processes	Global and overview maps;Lipid metabolism;Global and overview maps;Glycan biosynthesis and metabolism;Transport and catabolism	Lipids and lipid-like molecules	Glycerophospholipids	726.441	0.0580426	0	60.3	-8.54896	-	Glycerophosphoethanolamines
pos_1085	(3S,5R,6S)-5,6-epoxy-3-hydroxy-5,6-dihydro-12'-apo-beta-caroten-12'-al	-	-	LMPR01070294;HMDB0303974	M+ACN+H	C25H34O3	4.6592	C14045	pos	-	-	-	-	Lipids and lipid-like molecules	Prenol lipids	424.284	0.0610418	0	64.2	-0.726163	-	Diterpenoids
pos_1087	MG(0:0/22:5(7Z,10Z,13Z,16Z,19Z)/0:0)	-	-	LMGL01010037;HMDB0011556	M+ACN+H	C25H40O4	4.6751	-	pos	-	-	-	-	Lipids and lipid-like molecules	Glycerolipids	446.326	0.0423058	0	72.9	-0.827385	-	Monoradylglycerols
pos_1088	Momordicoside E	-	-	HMDB0035697	M+ACN+H	C37H60O12	4.6751	-	pos	-	-	-	-	Lipids and lipid-like molecules	Steroids and steroid derivatives	738.441	0.0714246	0	96.2	-1.26027	78887-74-8	Steroidal glycosides
pos_1103	Imperialine	-	-	HMDB0256206	M+H	C27H43NO3	4.8473	C10808	pos	-	-	-	-	Lipids and lipid-like molecules	Steroids and steroid derivatives	430.331	0.0196126	97	0	-0.613943	61825-98-7	Steroidal alkaloids
pos_1106	6-(2-Hydroxyethoxy)-6-oxohexanoylcarnitine	-	-	HMDB0241809	2M+ACN+H	C15H27NO7	4.8698	-	pos	-	-	-	-	Lipids and lipid-like molecules	Fatty Acyls	708.394	0.293874	0	47.3	4.6585	-	Fatty acid esters
pos_1108	Cholestane-3,7,12,25-tetrol-3-glucuronide	map01100;map00040;map00053;map01240	Metabolic pathways;Pentose and glucuronate interconversions;Ascorbate and aldarate metabolism;Biosynthesis of cofactors	HMDB0010355;LMST05010042	M+ACN+Na	C33H56O10	4.8856	C03033	pos	-	-	Metabolism;Metabolism;Metabolism;Metabolism	Global and overview maps;Carbohydrate metabolism;Carbohydrate metabolism;Global and overview maps	Lipids and lipid-like molecules	Steroids and steroid derivatives	676.404	0.038215	0	60.4	0.999352	77172-80-6	Steroidal glycosides
pos_1112	Cyclopamine	-	-	HMDB0250664	M+H	C27H41NO2	4.9232	C10798	pos	-	-	-	-	Lipids and lipid-like molecules	Steroids and steroid derivatives	412.321	0.00998227	0	88.8	-0.935752	4449-51-8	Steroidal alkaloids
pos_1123	Quinestrol	-	-	LMST02010037;HMDB0015579	M+ACN+H	C25H32O2	5.0167	C07619	pos	-	-	-	-	Lipids and lipid-like molecules	Steroids and steroid derivatives	406.274	0.0822147	0	54.6	-1.43022	152-43-2	Estrane steroids
pos_1129	Calcifediol lactone	-	-	HMDB0249541	M+NH4	C27H40O4	5.0949	-	pos	-	-	-	-	Lipids and lipid-like molecules	Steroids and steroid derivatives	446.326	0.0457779	0	89.6	-0.811103	-	Vitamin D and derivatives
pos_1141	Ginsenoside Rh1	map01110;map00999	Biosynthesis of secondary metabolites;Biosynthesis of various plant secondary metabolites	HMDB0039554	M+K	C36H62O9	5.1971	C22129	pos	-	-	Metabolism;Metabolism	Global and overview maps;Biosynthesis of other secondary metabolites	Lipids and lipid-like molecules	Prenol lipids	677.408	0.0382716	0	61.7	8.48273	63223-86-9	Triterpenoids
pos_1143	1,25-Dihydroxyvitamin D3-26,23-lactone	-	-	HMDB0000969	M+NH4	C27H40O5	5.2129	-	pos	-	-	-	-	Lipids and lipid-like molecules	Steroids and steroid derivatives	462.321	0.276365	0	90.6	-1.08983	81203-50-1	Vitamin D and derivatives
pos_1149	Cochliobolin A	-	-	HMDB0250395	M+ACN+H	C25H36O4	5.2521	-	pos	-	-	-	-	Lipids and lipid-like molecules	Prenol lipids	442.295	0.0852398	0	55.6	-0.432914	-	Sesterterpenoids
pos_1156	Physagulin D	-	-	HMDB0041049	M+ACN+H	C34H52O10	5.2993	-	pos	-	-	-	-	Lipids and lipid-like molecules	Steroids and steroid derivatives	662.389	0.0389769	0	58.5	-0.825895	146713-92-0	Steroid lactones
pos_1182	Diosgenin	-	-	HMDB0242671;LMST01080037	M+NH4	C27H42O3	5.5423	C08898	pos	Steroids	27-Carbon atoms	-	-	Lipids and lipid-like molecules	Prenol lipids	432.347	0.0273458	0	84.5	-1.32658	512-04-9	Triterpenoids
pos_1205	Beta-Solanine	-	-	HMDB0033696	M+H	C39H63NO11	5.6508	-	pos	-	-	-	-	Lipids and lipid-like molecules	Steroids and steroid derivatives	722.447	0.00728203	0	82.7	-0.638627	61877-94-9	Steroidal glycosides
pos_1219	(2E)-Non-2-enedioylcarnitine	-	-	HMDB0241758	2M+NH4	C16H27NO6	5.7446	-	pos	-	-	-	-	Lipids and lipid-like molecules	Fatty Acyls	676.405	0.0576344	0	44.6	4.96305	-	Fatty acid esters
pos_1232	Persicaxanthin	-	-	HMDB0034952	M+ACN+H	C25H36O3	5.8228	-	pos	-	-	-	-	Lipids and lipid-like molecules	Prenol lipids	426.301	0.182839	0	76.5	0.859423	80952-82-5	Diterpenoids
pos_1233	6-Ethylchenodeoxycholic acid	-	-	HMDB0247056	M+ACN+H	C26H44O4	5.8228	C15636	pos	-	-	-	-	Lipids and lipid-like molecules	Steroids and steroid derivatives	462.357	0.0998772	0	31.8	-0.927729	459789-99-2	Bile acids, alcohols and derivatives
pos_1239	Peiminine	-	-	HMDB0256206	M+H	C27H43NO3	5.8613	C10808	pos	-	-	-	-	Lipids and lipid-like molecules	Steroids and steroid derivatives	430.331	0.00970568	0	83.8	-0.705368	61825-98-7	Steroidal alkaloids
pos_1243	4alpha-carboxy-5alpha-cholesta-8,24-dien-3beta-ol	map01100;map01110;map00100	Metabolic pathways;Biosynthesis of secondary metabolites;Steroid biosynthesis	HMDB0304192;HMDB0062385;LMST01010152	M+NH4	C28H44O3	5.8771	C22112	pos	-	-	Metabolism;Metabolism;Metabolism	Global and overview maps;Global and overview maps;Lipid metabolism	Lipids and lipid-like molecules	Steroids and steroid derivatives	446.364	0.0178718	0	34.4	1.64875	-	Cholestane steroids
pos_1259	Pentadecanoic acid	-	-	HMDB0000826;LMFA01010015	M+ACN+H	C15H30O2	5.9936	C16537	pos	-	-	-	-	Lipids and lipid-like molecules	Fatty Acyls	284.258	0.14221	0	38.3	-1.41938	1002-84-2	Fatty acids and conjugates
pos_1261	16-Hydroxyhexadecanoic acid	map01100;map00073	Metabolic pathways;Cutin, suberine and wax biosynthesis	HMDB0006294	M+NH4	C16H32O3	6.0094	C18218	pos	-	-	Metabolism;Metabolism	Global and overview maps;Lipid metabolism	Lipids and lipid-like molecules	Fatty Acyls	290.269	0.0521387	0	61.5	-1.39519	506-13-8	Fatty acids and conjugates
pos_1275	Prostaglandin PGE2 glyceryl ester	-	-	HMDB0013045	M+H	C23H38O7	6.0726	-	pos	-	-	-	-	Lipids and lipid-like molecules	Fatty Acyls	427.267	0.15079	0	56.5	-5.54773	-	Eicosanoids
pos_1276	3-(4-Carboxybenzylidene)-6-hydroxycamphor	-	-	HMDB0245779	2M+NH4	C18H20O4	6.0726	-	pos	-	-	-	-	Lipids and lipid-like molecules	Prenol lipids	618.305	0.0606608	0	37.1	-1.75308	-	Monoterpenoids
pos_1283	Solutol HS 15	-	-	HMDB0258368	M+NH4	C20H40O4	6.1123	C11317	pos	-	-	-	-	Lipids and lipid-like molecules	Fatty Acyls	362.326	0.05534	0	63.6	-1.35142	61909-81-7	Fatty alcohols
pos_1284	Cholylserine	-	-	HMDB0242388	M+H-2H2O	C27H45NO7	6.1123	-	pos	-	-	-	-	Lipids and lipid-like molecules	Steroids and steroid derivatives	460.305	0.224785	0	34.3	-0.839234	-	Bile acids, alcohols and derivatives
pos_1311	Cetylmannoside	-	-	HMDB0249840	M+ACN+H	C22H44O6	6.1832	-	pos	-	-	-	-	Lipids and lipid-like molecules	Fatty Acyls	446.348	0.196658	0	46.8	-0.136506	-	Fatty acyl glycosides
pos_1330	Cinobufagin	-	-	HMDB0250266;LMST01130032	M+NH4	C26H34O6	6.2545	C16931	pos	Steroids	24-Carbon atoms	-	-	Lipids and lipid-like molecules	Steroids and steroid derivatives	460.269	0.256288	0	61.9	-1.18695	470-37-1	Steroid lactones
pos_1332	22-Hydroxydocosanoic acid	map00073	Cutin, suberine and wax biosynthesis	HMDB0304091;HMDB0302963	M+NH4	C22H44O3	6.2624	C19623	pos	-	-	Metabolism	Lipid metabolism	Lipids and lipid-like molecules	Fatty Acyls	374.362	0.0296624	0	74.9	-1.17852	-	Fatty acids and conjugates
pos_1334	Avocadene	-	-	LMFA05000639;HMDB0031042	M+ACN+H	C17H34O3	6.2702	-	pos	-	-	-	-	Lipids and lipid-like molecules	Fatty Acyls	328.284	0.126201	0	53.3	-1.50931	83797-45-9	Fatty alcohols
pos_1336	9-Octadecen-1-ol, (9Z)-	-	-	HMDB0247606	M+NH4	C18H36O	6.2858	-	pos	-	-	-	-	Lipids and lipid-like molecules	Fatty Acyls	286.31	0.218618	0	96.4	-1.07353	-	Fatty alcohols
pos_1338	Erucic acid	map01040	Biosynthesis of unsaturated fatty acids	HMDB0002068	M+NH4	C22H42O2	6.2858	C08316	pos	Lipids	Fatty acids	Metabolism	Lipid metabolism	Lipids and lipid-like molecules	Fatty Acyls	356.352	0.0619972	0	40.9	-1.24845	112-86-7	Fatty acids and conjugates
pos_1347	9,12,13-TriHOME	map00591	Linoleic acid metabolism	LMFA02000014;HMDB0004708	M+H-2H2O	C18H34O5	6.3258	C14833	pos	-	-	Metabolism	Lipid metabolism	Lipids and lipid-like molecules	Fatty Acyls	295.226	0.0449919	0	76.7	-0.882343	-	Fatty acids and conjugates
pos_1351	24-Hydroxytetracosanoic acid	-	-	HMDB0302964	M+NH4	C24H48O3	6.3338	-	pos	-	-	-	-	Lipids and lipid-like molecules	Fatty Acyls	402.394	0.113087	0	67	-0.467965	-	Fatty acids and conjugates
pos_1355	Tetradecenoylcarnitine	-	-	HMDB0258884	M+H	C21H39NO4	6.3497	-	pos	-	-	-	-	Lipids and lipid-like molecules	Fatty Acyls	370.295	0.178395	0	34.8	-1.03751	-	Fatty acids and conjugates
pos_1357	19-Noretiocholanolone	-	-	HMDB0002697;HMDB0005886	M+NH4	C18H28O2	6.3576	-	pos	-	-	-	-	Lipids and lipid-like molecules	Steroids and steroid derivatives	294.242	0.102876	0	85.8	-0.993257	1225-01-0;33036-33-8	Estrane steroids
pos_1384	Alpha-Dimorphecolic acid	map00591	Linoleic acid metabolism	HMDB0004670	M+H-2H2O	C18H32O3	6.461	C14767	pos	-	-	Metabolism	Lipid metabolism	Lipids and lipid-like molecules	Fatty Acyls	261.221	0.0529028	0	68.2	-0.732359	73543-67-6	Lineolic acids and derivatives
pos_1393	Fucoxanthinol	-	-	HMDB0252510;LMPR01070055	M+NH4	C40H56O5	6.4849	-	pos	-	-	-	-	Lipids and lipid-like molecules	Prenol lipids	634.452	0.0447771	0	63.5	8.66632	-	Tetraterpenoids
pos_1402	Sclareol oxide	map00904;map01110	Diterpenoid biosynthesis;Biosynthesis of secondary metabolites	HMDB0036827;HMDB0258180	M+NH4	C18H30O	6.5247	C09183	pos	-	-	Metabolism;Metabolism	Metabolism of terpenoids and polyketides;Global and overview maps	Lipids and lipid-like molecules	Prenol lipids	280.263	0.0158182	0	52.5	-1.24803	515-03-7	Diterpenoids
pos_1406	Ginsenoside F1	map01110;map00999	Biosynthesis of secondary metabolites;Biosynthesis of various plant secondary metabolites	HMDB0039555;MJDBOTE0001283	M+Na	C36H62O9	6.5247	C20780	pos	-	-	Metabolism;Metabolism	Global and overview maps;Biosynthesis of other secondary metabolites	Lipids and lipid-like molecules	Prenol lipids	661.429	0.227372	0	57.4	1.33263	53963-43-2	Triterpenoids
pos_1433	(9S,10E,12Z)-9-hydroperoxy-10,12-octadecadienoate	map01100;map00591	Metabolic pathways;Linoleic acid metabolism	HMDB0303982;HMDB0062434	2M+NH4	C18H31O4-	6.6045	C14827	pos	-	-	Metabolism;Metabolism	Global and overview maps;Lipid metabolism	Lipids and lipid-like molecules	Fatty Acyls	640.478	0.230294	0	52	-0.238074	29774-12-7	Lineolic acids and derivatives
pos_1445	Squamocin B	-	-	HMDB0031393	M+ACN+H	C35H62O7	6.6362	-	pos	-	-	-	-	Lipids and lipid-like molecules	Fatty Acyls	636.483	0.232749	0	40.6	-0.530883	159934-23-3	Fatty alcohols
pos_1449	17,18-EpETE	-	-	HMDB0010212	M+Na	C20H30O3	6.6521	C13843	pos	-	-	-	-	Lipids and lipid-like molecules	Fatty Acyls	341.206	0.0803398	0	39.6	-8.56241	131339-23-6	Fatty acids and conjugates
pos_1459	(5E,8E,11E)-13-[(2S,3S)-3-Pentylthiiran-2-yl]trideca-5,8,11-trienoic acid	-	-	HMDB0244591	M+NH4	C20H32O2S	6.6919	-	pos	-	-	-	-	Lipids and lipid-like molecules	Fatty Acyls	354.246	0.065606	0	40.7	-1.77179	-	Fatty acids and conjugates
pos_1486	8(R)-Hydroperoxylinoleic acid	map00591	Linoleic acid metabolism	HMDB0004706	M+Na	C18H32O4	6.7715	C14831	pos	-	-	Metabolism	Lipid metabolism	Lipids and lipid-like molecules	Fatty Acyls	335.219	0.05888	0	50.6	-1.34462	143343-95-7	Lineolic acids and derivatives
pos_1487	11-Dehydro-thromboxane B2	map00590;map01100	Arachidonic acid metabolism;Metabolic pathways	LMFA03030004;HMDB0244347;PW_C002104;HMDB0004242;LMFA03030014	M+H-H2O	C20H32O6	6.7715	C05964	pos	Lipids	Eicosanoids	Metabolism;Metabolism	Lipid metabolism;Global and overview maps	Lipids and lipid-like molecules	Fatty Acyls	351.214	0.0895808	0	53.5	-7.46522	67910-12-7	Eicosanoids
pos_1514	(S)-10,16-Dihydroxyhexadecanoic acid	map00073	Cutin, suberine and wax biosynthesis	HMDB0037798	M+2Na-H	C16H32O4	6.8672	C08285	pos	-	-	Metabolism	Lipid metabolism	Lipids and lipid-like molecules	Fatty Acyls	333.203	0.108036	0	77.7	6.82827	69232-67-3	Fatty acids and conjugates
pos_1516	LysoPA(18:2(9Z,12Z)/0:0)	-	-	HMDB0007856	M+Na	C21H39O7P	6.8672	-	pos	-	-	-	-	Lipids and lipid-like molecules	Glycerophospholipids	457.232	0.120137	0	62.6	-0.884421	-	Glycerophosphates
pos_1564	12-OPDA	map01100;map00592;map01110	Metabolic pathways;alpha-Linolenic acid metabolism;Biosynthesis of secondary metabolites	HMDB0301804	M+H	C18H28O3	7.114	C01226	pos	-	-	Metabolism;Metabolism;Metabolism	Global and overview maps;Lipid metabolism;Global and overview maps	Lipids and lipid-like molecules	Fatty Acyls	293.211	0.0184795	77.7	0	-1.44899	85551-10-6	Eicosanoids
pos_1572	Nandrolone	-	-	HMDB0002725;LMST02010044	M+H	C18H26O2	7.13	C07254	pos	-	-	-	-	Lipids and lipid-like molecules	Steroids and steroid derivatives	275.2	0.124188	58.3	0	-0.804657	434-22-0	Estrane steroids
pos_1584	GPEtn(16:1/18:1)	map01100;map00564;map01110;map00563;map04136	Metabolic pathways;Glycerophospholipid metabolism;Biosynthesis of secondary metabolites;Glycosylphosphatidylinositol (GPI)-anchor biosynthesis;Autophagy - other	HMDB0008985;HMDB0008959;HMDB0008984;HMDB0008960;HMDB0011342	M+H	C39H74NO8P	7.1775	C00350	pos	Lipids	Phospholipids	Metabolism;Metabolism;Metabolism;Metabolism;Cellular Processes	Global and overview maps;Lipid metabolism;Global and overview maps;Glycan biosynthesis and metabolism;Transport and catabolism	Lipids and lipid-like molecules	Glycerophospholipids	716.521	0.262836	80.2	0	-2.02919	65289-02-3	Glycerophosphoethanolamines
pos_16	(10E,12Z)-(9S)-9-Hydroperoxyoctadeca-10,12-dienoic acid	map01100;map00591	Metabolic pathways;Linoleic acid metabolism	HMDB0303982;HMDB0062434	M+H, M+K, M+NH4, M+Na	C18H32O4	6.3258	C14827	pos	-	-	Metabolism;Metabolism	Global and overview maps;Lipid metabolism	Lipids and lipid-like molecules	Fatty Acyls	335.219	0.163247	0	31.4	-1.34193	29774-12-7	Lineolic acids and derivatives
pos_1600	DG(18:3(9Z,12Z,15Z)/18:1(9Z)/0:0)	-	-	PW_C003356;HMDB0007305	M+H	C39H68O5	7.2569	C00165	pos	-	-	-	-	Lipids and lipid-like molecules	Fatty Acyls	617.513	0.0442368	0	66.3	-1.4929	-	Lineolic acids and derivatives
pos_1634	PE(18:1(11Z)/16:0)	map01100;map00564;map01110;map00563;map04136	Metabolic pathways;Glycerophospholipid metabolism;Biosynthesis of secondary metabolites;Glycosylphosphatidylinositol (GPI)-anchor biosynthesis;Autophagy - other	PW_C005070;HMDB0009022	M+Na	C39H76NO8P	7.4387	C00350	pos	Lipids	Phospholipids	Metabolism;Metabolism;Metabolism;Metabolism;Cellular Processes	Global and overview maps;Lipid metabolism;Global and overview maps;Glycan biosynthesis and metabolism;Transport and catabolism	Lipids and lipid-like molecules	Glycerophospholipids	740.521	0.226775	0	65.9	1.61664	-	Glycerophosphoethanolamines
pos_1636	PA(22:5(4Z,7Z,10Z,13Z,16Z)/20:0)	map01100;map00564;map01110;map00561;map04070	Metabolic pathways;Glycerophospholipid metabolism;Biosynthesis of secondary metabolites;Glycerolipid metabolism;Phosphatidylinositol signaling system	HMDB0115361;PW_C062785	M+Na	C45H79O8P	7.4387	C00416	pos	Lipids	Phospholipids	Metabolism;Metabolism;Metabolism;Metabolism;Environmental Information Processing	Global and overview maps;Lipid metabolism;Global and overview maps;Lipid metabolism;Signal transduction	Lipids and lipid-like molecules	Glycerophospholipids	801.548	0.113824	0	81.4	9.81391	-	Glycerophosphates
pos_1643	DG(18:0/18:2(9Z,12Z)/0:0)	-	-	HMDB0007161;PW_C003212	M+NH4	C39H72O5	7.4706	C00165	pos	-	-	-	-	Lipids and lipid-like molecules	Fatty Acyls	638.571	0.0290734	0	70.5	-1.0279	34487-26-8	Lineolic acids and derivatives
pos_1644	Glycerol 2-(9Z,12Z-octadecadienoate) 1-hexadecanoate 3-O-[alpha-D-galactopyranosyl-(1->6)-beta-D-galactopyranoside]	-	-	HMDB0041511	M+NH4	C49H88O15	7.4706	-	pos	-	-	-	-	Lipids and lipid-like molecules	Glycerolipids	934.645	0.080968	0	59	-0.836202	145033-48-3	Glycosylglycerols
pos_1680	LysoPC(18:1(11Z)/0:0)	map00564	Glycerophospholipid metabolism	HMDB0010385	M+H	C26H52NO7P	7.6601	C04230	pos	Lipids	Phospholipids	Metabolism	Lipid metabolism	Lipids and lipid-like molecules	Glycerophospholipids	522.355	0.144887	0	66.3	-0.44701	-	Glycerophosphocholines
pos_1698	5-Acetamidovalerate	map01100;map00310	Metabolic pathways;Lysine degradation	HMDB0012175;LMFA01030987	M+H-H2O	C7H13NO3	7.7399	C03087	pos	-	-	Metabolism;Metabolism	Global and overview maps;Amino acid metabolism	Lipids and lipid-like molecules	Fatty Acyls	142.086	0.0648023	0	37.4	-0.154285	-	Fatty acids and conjugates
pos_1791	17-Octadecynoic acid	-	-	HMDB0244776;LMFA01030575	M+CH3OH+H	C18H32O2	7.6443	-	pos	-	-	-	-	Lipids and lipid-like molecules	Fatty Acyls	313.273	0.129523	0	34.2	-1.55038	-	Fatty acids and conjugates
pos_1812	Betamethasone 17 Valerate	-	-	HMDB0249157	M+H-2H2O	C27H37FO6	7.5574	-	pos	-	-	-	-	Lipids and lipid-like molecules	Steroids and steroid derivatives	441.243	0.0928889	0	30.6	-1.8442	-	Hydroxysteroids
pos_1821	DG(20:2(11Z,14Z)/18:4(6Z,9Z,12Z,15Z)/0:0)	-	-	PW_C003476;HMDB0007425	M+H	C41H68O5	7.5335	C00165	pos	-	-	-	-	Lipids and lipid-like molecules	Glycerolipids	641.511	0.0409393	0	35.7	-4.50643	-	Diradylglycerols
pos_1829	PA(18:3(9Z,12Z,15Z)/18:1(11Z))	map01100;map00564;map01110;map00561;map04070	Metabolic pathways;Glycerophospholipid metabolism;Biosynthesis of secondary metabolites;Glycerolipid metabolism;Phosphatidylinositol signaling system	HMDB0115006;PW_C062424	M+Na	C39H69O8P	7.4863	C00416	pos	Lipids	Phospholipids	Metabolism;Metabolism;Metabolism;Metabolism;Environmental Information Processing	Global and overview maps;Lipid metabolism;Global and overview maps;Lipid metabolism;Signal transduction	Lipids and lipid-like molecules	Glycerophospholipids	719.462	0.212258	0	90.4	-0.958721	-	Glycerophosphates
pos_1835	Serratol	-	-	HMDB0039827	M+CH3OH+H	C20H34O	7.4706	-	pos	-	-	-	-	Lipids and lipid-like molecules	Prenol lipids	323.294	0.0259285	0	75.4	-1.47215	67814-27-1	Diterpenoids
pos_1844	PC(22:4(7Z,10Z,13Z,16Z)/15:0)	map01100;map00564;map01110;map00590;map00591;map00592	Metabolic pathways;Glycerophospholipid metabolism;Biosynthesis of secondary metabolites;Arachidonic acid metabolism;Linoleic acid metabolism;alpha-Linolenic acid metabolism	PW_C004673;HMDB0008625;LMGP01012070	M+H	C45H82NO8P	7.4387	C00157	pos	Lipids	Phospholipids	Metabolism;Metabolism;Metabolism;Metabolism;Metabolism;Metabolism	Global and overview maps;Lipid metabolism;Global and overview maps;Lipid metabolism;Lipid metabolism;Lipid metabolism	Lipids and lipid-like molecules	Glycerophospholipids	796.593	0.0625907	0	40.3	9.45421	-	Glycerophosphocholines
pos_1860	DG(18:1(9Z)/18:2(9Z,12Z)/0:0)	-	-	HMDB0007219;PW_C003270	M+NH4	C39H70O5	7.399	C00165	pos	-	-	-	-	Lipids and lipid-like molecules	Fatty Acyls	636.555	0.0470272	0	61.6	-1.47981	91125-76-7	Lineolic acids and derivatives
pos_1877	Beta-Cortol	map01100;map00052	Metabolic pathways;Galactose metabolism	LMST02030229;HMDB0005821	M+H-H2O	C21H36O5	7.3517	C01235	pos	-	-	Metabolism;Metabolism	Global and overview maps;Carbohydrate metabolism	Lipids and lipid-like molecules	Steroids and steroid derivatives	351.252	0.046348	0	79.6	-1.34759	667-65-2	Hydroxysteroids
pos_1881	MG(22:6(4Z,7Z,10Z,13Z,16Z,19Z)/0:0/0:0)	-	-	HMDB0011587	M+K	C25H38O4	7.3201	-	pos	-	-	-	-	Lipids and lipid-like molecules	Glycerolipids	441.243	0.141645	0	44.6	6.0543	1044598-64-2	Monoradylglycerols
pos_1884	Sitosterol 3-O-(6'-O-stearyl-beta-D-glucoside)	-	-	HMDB0302627	M+CH3OH+H	C53H94O7	7.3045	-	pos	-	-	-	-	Lipids and lipid-like molecules	Steroids and steroid derivatives	875.73	0.198777	0	52.8	-3.67514	-	Stigmastanes and derivatives
pos_1890	Cuminaldehyde	map01100	Metabolic pathways	HMDB0002214	M+H	C10H12O	7.2965	C06577	pos	-	-	Metabolism	Global and overview maps	Lipids and lipid-like molecules	Prenol lipids	149.096	0.0657089	45.9	0	-0.325993	122-03-2	Monoterpenoids
pos_1912	9-OxoODE	map00591	Linoleic acid metabolism	HMDB0004669;LMFA02000274;LMFA02000251	M+H	C18H30O3	7.2094	C14766	pos	-	-	Metabolism	Lipid metabolism	Lipids and lipid-like molecules	Fatty Acyls	295.226	0.0715273	85.3	0	-1.18216	-	Lineolic acids and derivatives
pos_1913	Sterol	-	-	HMDB0060512	M+H	C17H28O	7.2094	C00370	pos	-	-	-	-	Lipids and lipid-like molecules	Steroids and steroid derivatives	249.221	0.0750932	0	68.6	-0.680215	-	Hydroxysteroids
pos_1980	8alpha-13(16),14-Labdadien-8-ol	-	-	HMDB0035276	M+CH3OH+H	C20H34O	7.0189	-	pos	-	-	-	-	Lipids and lipid-like molecules	Prenol lipids	323.294	0.0204537	0	64.2	-1.34846	10207-79-1	Diterpenoids
pos_1999	12-oxo-PDA	map01100;map00592;map01110	Metabolic pathways;alpha-Linolenic acid metabolism;Biosynthesis of secondary metabolites	HMDB0302724;HMDB0301804;LMFA02010001	M+H	C18H28O3	6.9472	C01226	pos	-	-	Metabolism;Metabolism;Metabolism	Global and overview maps;Lipid metabolism;Global and overview maps	Lipids and lipid-like molecules	Fatty Acyls	293.211	0.0941286	0	85.7	-1.38622	85551-10-6	Eicosanoids
pos_2	3-hydroxy-3-methyl-Glutaric acid	-	-	HMDB0000355	M+H-H2O, 2M+NH4, 2M+H, M+NH4, M+H, M+ACN+H, M+H-2H2O	C6H10O5	0.6547	C03761	pos	-	-	-	-	Lipids and lipid-like molecules	Fatty Acyls	127.039	0.0154461	30.9	0	0.543384	503-49-1	Fatty acids and conjugates
pos_2002	Carboprost	-	-	HMDB0249644	M+H-H2O	C21H36O5	6.9392	C06872	pos	-	-	-	-	Lipids and lipid-like molecules	Fatty Acyls	351.253	0.0510374	0	77.3	-1.247	35700-23-3	Eicosanoids
pos_2091	N-(2R-Hydroxyhexadecanoyl)-2S-amino-9-methyl-4E,8E-octadecadiene-1,3R-diol	-	-	HMDB0040132	M+H-H2O	C35H67NO4	6.7078	-	pos	-	-	-	-	Lipids and lipid-like molecules	Sphingolipids	548.504	0.0844376	0	81.1	-0.289273	-	Ceramides
pos_2141	2-Hexaprenyl-3-methyl-5-hydroxy-6-methoxy-1,4-benzoquinone	-	-	HMDB0006820;PW_C002949	M+Na	C38H56O4	6.6045	C05805	pos	-	-	-	-	Lipids and lipid-like molecules	Prenol lipids	599.409	0.118359	0	35.5	3.45158	-	Sesterterpenoids
pos_2158	PG(i-12:0/i-12:0)	map01100;map00564	Metabolic pathways;Glycerophospholipid metabolism	HMDB0116660;PW_C076278	M+CH3OH+H	C30H59O10P	6.5567	C00344	pos	Lipids	Phospholipids	Metabolism;Metabolism	Global and overview maps;Lipid metabolism	Lipids and lipid-like molecules	Glycerophospholipids	643.418	0.120541	0	66.3	0.153802	-	Glycerophosphoglycerols
pos_2168	Drostanolone	-	-	HMDB0014996	M+CH3OH+H	C20H32O2	6.5407	C14605	pos	-	-	-	-	Lipids and lipid-like molecules	Steroids and steroid derivatives	337.273	0.0219082	0	42.1	-1.56758	58-19-5	Androstane steroids
pos_2172	DG(8:0/10:0/0:0)	-	-	HMDB0092901;PW_C062185	M+H-H2O	C21H40O5	6.5327	C00165	pos	-	-	-	-	Lipids and lipid-like molecules	Glycerolipids	355.284	0.0919271	0	32.9	-1.18327	-	Diradylglycerols
pos_2175	Ginsenoside C-K	map01110;map00999	Biosynthesis of secondary metabolites;Biosynthesis of various plant secondary metabolites	HMDB0252724	M+Na	C36H62O8	6.5247	C22127	pos	-	-	Metabolism;Metabolism	Global and overview maps;Biosynthesis of other secondary metabolites	Lipids and lipid-like molecules	Prenol lipids	645.434	0.0804887	0	54	-0.272678	39262-14-1	Triterpenoids
pos_2178	Octadeca-9,11-dienoic acid	map00591	Linoleic acid metabolism	HMDB0247620;HMDB0003797;HMDB0005047	M+NH4	C18H32O2	6.5247	C04056	pos	-	-	Metabolism	Lipid metabolism	Lipids and lipid-like molecules	Fatty Acyls	298.274	0.0253379	0	71.7	-1.3948	2540-56-9;1839-11-8	Lineolic acids and derivatives
pos_218	Mevalonic acid	map01100;map01110;map00900	Metabolic pathways;Biosynthesis of secondary metabolites;Terpenoid backbone biosynthesis	LMFA01050352;HMDB0000227;PW_C000152	M+H-2H2O, 2M+ACN+H	C6H12O4	2.5631	C00418	pos	-	-	Metabolism;Metabolism;Metabolism	Global and overview maps;Global and overview maps;Metabolism of terpenoids and polyketides	Lipids and lipid-like molecules	Fatty Acyls	113.06	0.158035	0	39.2	1.68327	150-97-0;17817-88-8	Fatty acids and conjugates
pos_2185	Chenodeoxycholylarginine	-	-	HMDB0242396	M+ACN+H	C30H52N4O5	6.5009	-	pos	-	-	-	-	Lipids and lipid-like molecules	Steroids and steroid derivatives	590.426	0.0377476	0	58.7	-2.39791	-	Bile acids, alcohols and derivatives
pos_2194	PE(16:1(9Z)/P-18:1(9Z))	map01100;map00564;map01110;map00563;map04136	Metabolic pathways;Glycerophospholipid metabolism;Biosynthesis of secondary metabolites;Glycosylphosphatidylinositol (GPI)-anchor biosynthesis;Autophagy - other	HMDB0008985	M+Na	C39H74NO7P	6.469	C00350	pos	Lipids	Phospholipids	Metabolism;Metabolism;Metabolism;Metabolism;Cellular Processes	Global and overview maps;Lipid metabolism;Global and overview maps;Glycan biosynthesis and metabolism;Transport and catabolism	Lipids and lipid-like molecules	Glycerophospholipids	722.504	0.0810915	0	59.1	-7.22986	-	Glycerophosphoethanolamines
pos_2234	Floionolic acid	map00073	Cutin, suberine and wax biosynthesis	HMDB0034295	M+Na	C18H36O5	6.3576	C19621	pos	-	-	Metabolism	Lipid metabolism	Lipids and lipid-like molecules	Fatty Acyls	355.245	0.0814006	0	42.9	-1.8836	17705-68-9	Fatty acids and conjugates
pos_2242	2-Hydroxypropyl octanoate	-	-	HMDB0245164	M+Na	C11H22O3	6.3417	-	pos	-	-	-	-	Lipids and lipid-like molecules	Fatty Acyls	225.146	0.0858101	0	44.5	-2.10028	-	Fatty acid esters
pos_2252	(9Z,11E,13S,15Z)-13-Hydroxyoctadeca-9,11,15-trienoic acid	map00592	alpha-Linolenic acid metabolism	HMDB0244523	M+H-H2O	C18H30O3	6.3258	C16316	pos	-	-	Metabolism	Lipid metabolism	Lipids and lipid-like molecules	Fatty Acyls	277.216	0.0742895	0	74.2	-0.883398	-	Lineolic acids and derivatives
pos_2266	15-keto-PGE1	-	-	HMDB0001320;LMFA03010146	M+H	C20H32O5	6.2858	C04654	pos	-	-	-	-	Lipids and lipid-like molecules	Fatty Acyls	353.229	0.232391	72.6	0	-8.00096	22973-19-9	Eicosanoids
pos_2267	6-Hydroxypentadecanedioic acid	-	-	HMDB0031885	M+Na	C15H28O5	6.2858	-	pos	-	-	-	-	Lipids and lipid-like molecules	Fatty Acyls	311.182	0.0367428	0	40.9	-2.27514	38076-52-7	Fatty acids and conjugates
pos_2275	Arachidic acid	map01040	Biosynthesis of unsaturated fatty acids	LMFA01010020;HMDB0002212	M+NH4	C20H40O2	6.2624	C06425	pos	Lipids	Fatty acids	Metabolism	Lipid metabolism	Lipids and lipid-like molecules	Fatty Acyls	330.336	0.0626925	0	44.3	-1.38159	506-30-9	Fatty acids and conjugates
pos_2277	Antibiotic CP 412065	-	-	HMDB0033081	M+ACN+H	C25H34O6	6.2545	-	pos	-	-	-	-	Lipids and lipid-like molecules	Prenol lipids	472.269	0.106742	0	31.7	-0.820715	-	Diterpenoids
pos_2286	Prostaglandin E1	-	-	LMFA03010134;HMDB0302206;HMDB0001442	M+CH3OH+H	C20H34O5	6.2466	C04741	pos	Lipids	Eicosanoids	-	-	Lipids and lipid-like molecules	Fatty Acyls	387.271	0.0672363	0	46	-7.67155	745-65-3	Eicosanoids
pos_2307	Polyoxyethylene 40 monostearate	-	-	HMDB0032477	M+NH4	C20H40O3	6.1912	-	pos	-	-	-	-	Lipids and lipid-like molecules	Fatty Acyls	346.331	0.0268698	0	75	-1.22418	9004-99-3	Fatty acid esters
pos_2317	(+/-)-Hydroxycitronellol	-	-	HMDB0030083	2M+ACN+H	C10H22O2	6.1754	-	pos	-	-	-	-	Lipids and lipid-like molecules	Fatty Acyls	390.357	0.136604	0	38.7	-1.50717	-	Fatty alcohols
pos_2327	5,6-Dihydroxyprostaglandin F1a	-	-	HMDB0012109	M+H	C20H36O7	6.1598	C06475	pos	Lipids	Eicosanoids	-	-	Lipids and lipid-like molecules	Fatty Acyls	389.25	0.028955	0	35	-7.94629	11000-26-3	Eicosanoids
pos_2339	PE-NMe2(15:0/15:0)	map01100;map00564;map01110	Metabolic pathways;Glycerophospholipid metabolism;Biosynthesis of secondary metabolites	PW_C057600;HMDB0113841	M+CH3OH+H	C37H74NO8P	6.128	C04308	pos	-	-	Metabolism;Metabolism;Metabolism	Global and overview maps;Lipid metabolism;Global and overview maps	Lipids and lipid-like molecules	Glycerophospholipids	724.55	0.121892	0	56.6	2.27875	-	Glycerophosphoethanolamines
pos_2343	1-Palmitoylphosphatidylcholine	map00564	Glycerophospholipid metabolism	HMDB0256091;HMDB0010382	M+H	C24H50NO7P	6.1202	C04230	pos	Lipids	Phospholipids	Metabolism	Lipid metabolism	Lipids and lipid-like molecules	Glycerophospholipids	496.339	0.0813621	0	83.2	-1.05124	17364-16-8	Glycerophosphocholines
pos_2350	3a,6b,7b-Trihydroxy-5b-cholanoic acid	-	-	HMDB0000415	M+NH4	C24H40O5	6.1123	C17726	pos	-	-	-	-	Lipids and lipid-like molecules	Steroids and steroid derivatives	426.323	0.183649	0	78.3	2.714	2393-59-1	Bile acids, alcohols and derivatives
pos_2357	GlcCer(d18:1/16:0)	map00600;map01100	Sphingolipid metabolism;Metabolic pathways	LMSP0501AA03;HMDB0004971	M+K	C40H77NO8	6.0806	C01190	pos	Lipids	Glycolipids	Metabolism;Metabolism	Lipid metabolism;Global and overview maps	Lipids and lipid-like molecules	Sphingolipids	738.53	0.284399	0	68.6	2.57575	-	Glycosphingolipids
pos_2378	1-Hexanol	-	-	HMDB0012971	2M+ACN+H	C6H14O	6.0174	C00854	pos	-	-	-	-	Lipids and lipid-like molecules	Fatty Acyls	246.243	0.0665299	0	57.4	-0.745022	111-27-3	Fatty alcohols
pos_2383	Lupenone	-	-	HMDB0254213	M+2Na-H	C30H48O	5.9859	C16990	pos	-	-	-	-	Lipids and lipid-like molecules	Prenol lipids	469.338	0.0368723	0	42.3	-8.98665	1617-70-5	Triterpenoids
pos_2385	Lubiprostone	-	-	HMDB0015180	M+H	C20H32F2O5	5.9781	C13707	pos	-	-	-	-	Lipids and lipid-like molecules	Fatty Acyls	391.229	0.0411563	0	62.3	1.05633	136790-76-6;333963-40-9	Eicosanoids
pos_2386	Alpha-Bixin	-	-	HMDB0035317	M+H-2H2O	C25H30O4	5.9781	C08582	pos	-	-	-	-	Lipids and lipid-like molecules	Prenol lipids	359.203	0.0388309	0	47.3	7.35811	6983-79-5	Diterpenoids
pos_2392	8-HETrE	-	-	HMDB0060052;LMFA03050030	M+Na	C20H34O3	5.9317	-	pos	-	-	-	-	Lipids and lipid-like molecules	Fatty Acyls	345.238	0.0259114	0	53.5	-7.51652	-	Eicosanoids
pos_2411	7alpha-Hydroxy-3-oxo-4-cholestenoate	-	-	PW_C007985;HMDB0012458	M+ACN+H	C27H42O4	5.8384	C17337	pos	-	-	-	-	Lipids and lipid-like molecules	Steroids and steroid derivatives	472.342	0.0319867	0	80.2	-0.593431	115538-85-7	Bile acids, alcohols and derivatives
pos_2417	Kuguacin C	-	-	HMDB0302098	M+ACN+H	C27H42O3	5.8149	-	pos	-	-	-	-	Lipids and lipid-like molecules	Steroids and steroid derivatives	456.347	0.0845283	0	76.8	-0.524048	-	Oxosteroids
pos_2430	Cyclopassifloic acid A	-	-	HMDB0035943	M+ACN+H	C31H52O7	5.7214	-	pos	-	-	-	-	Lipids and lipid-like molecules	Steroids and steroid derivatives	578.405	0.0888529	0	57.6	-1.05144	292167-34-1	Cycloartanols and derivatives
pos_2444	Tomatidine	map00996	Biosynthesis of various alkaloids	HMDB0034731;LMST01150003	M+H	C27H45NO2	5.6277	C10826	pos	-	-	Metabolism	Biosynthesis of other secondary metabolites	Lipids and lipid-like molecules	Steroids and steroid derivatives	416.352	0.0318644	0	50.8	-0.143246	77-59-8	Steroidal alkaloids
pos_246	Thyrotropin releasing hormone	-	-	HMDB0060080	M+H, M+Na	C16H22N6O4	2.9324	C03958	pos	Hormones and transmitters	Peptide hormones	-	-	Lipids and lipid-like molecules	Steroids and steroid derivatives	363.176	0.0629168	0	41.6	-4.90603	-	Estrane steroids
pos_2464	Vitamin D5	-	-	LMST03040002;HMDB0040586	M+Na	C29H48O	5.5423	C18193	pos	-	-	-	-	Lipids and lipid-like molecules	Steroids and steroid derivatives	435.356	0.0483549	0	62.4	-9.68667	71761-06-3	Vitamin D and derivatives
pos_2468	Solasodine	-	-	HMDB0035282;LMST01150004	M+H	C27H43NO2	5.5191	C10822	pos	-	-	-	-	Lipids and lipid-like molecules	Steroids and steroid derivatives	414.336	0.0254198	0	67.4	-0.928007	126-17-0	Steroidal alkaloids
pos_2470	Digitoxigenin bisdigitoxide	-	-	HMDB0251275	M+ACN+H	C35H54O10	5.5112	-	pos	-	-	-	-	Lipids and lipid-like molecules	Steroids and steroid derivatives	676.405	0.0394816	0	55.8	-1.04959	-	Steroid lactones
pos_2485	Cholesterol nitrite	-	-	HMDB0250174	M+H	C27H45NO2	5.4324	-	pos	-	-	-	-	Lipids and lipid-like molecules	Steroids and steroid derivatives	416.352	0.0380426	0	49.9	-1.64735	-	Cholestane steroids
pos_2486	Lycoperoside D	-	-	HMDB0034484	M+H	C39H65NO12	5.4013	-	pos	-	-	-	-	Lipids and lipid-like molecules	Steroids and steroid derivatives	740.457	0.0473178	0	51	-1.38382	81037-16-3	Steroidal glycosides
pos_2488	QUINGESTANOL	-	-	HMDB0257039	M+ACN+H	C25H34O2	5.3937	-	pos	-	-	-	-	Lipids and lipid-like molecules	Steroids and steroid derivatives	408.29	0.0260138	0	52.7	-0.542546	-	Estrane steroids
pos_2497	(11S,12S,13S)-Epoxy-hydroxyoctadeca-cis-9-cis-15-dien-1-oic acid	-	-	HMDB0302825	M+Na	C18H30O4	5.2993	-	pos	-	-	-	-	Lipids and lipid-like molecules	Fatty Acyls	333.201	0.164354	0	85.3	-7.75577	-	Fatty acids and conjugates
pos_2503	LysoSM(d18:1)	map00600	Sphingolipid metabolism	HMDB0006482	M+H-H2O	C23H50N2O5P+	5.2521	C03640	pos	-	-	Metabolism	Lipid metabolism	Lipids and lipid-like molecules	Sphingolipids	448.342	0.0322893	0	85.1	-0.940147	1670-26-4	Phosphosphingolipids
pos_2504	Isolithocholic acid	-	-	HMDB0000717;LMST04010004	M+ACN+Na	C24H40O3	5.2521	C17658	pos	-	-	-	-	Lipids and lipid-like molecules	Steroids and steroid derivatives	440.315	0.053011	0	47.7	4.69492	1534-35-6	Bile acids, alcohols and derivatives
pos_2515	PS(14:1(9Z)/18:4(6Z,9Z,12Z,15Z))	map01100;map00564;map01110;map00260	Metabolic pathways;Glycerophospholipid metabolism;Biosynthesis of secondary metabolites;Glycine, serine and threonine metabolism	HMDB0112309;PW_C060707;LMGP03010124	M+H-2H2O	C38H64NO10P	5.1418	C02737	pos	Lipids	Phospholipids	Metabolism;Metabolism;Metabolism;Metabolism	Global and overview maps;Lipid metabolism;Global and overview maps;Amino acid metabolism	Lipids and lipid-like molecules	Glycerophospholipids	690.42	0.0657038	0	45.5	9.5485	-	Glycerophosphoserines
pos_2518	Furost-5-ene-3beta,22,26-triol	-	-	HMDB0303029	M+ACN+H	C26H42O4	5.134	-	pos	-	-	-	-	Lipids and lipid-like molecules	Steroids and steroid derivatives	460.342	0.0601792	0	93.9	-1.00432	-	Furostanes and derivatives
pos_2521	2-(4-Hydroxy-1,3-thiazol-3-ium-3-yl)ethyl [2-(octadecylcarbamoyloxymethyl)oxolan-2-yl]methyl phosphate	-	-	HMDB0258465	M+ACN+H	C30H55N2O8PS	5.1187	-	pos	-	-	-	-	Lipids and lipid-like molecules	Glycerophospholipids	676.37	0.0814929	0	36.4	-8.77685	-	Not Available
pos_2528	4-Hydroxyoctanedioylcarnitine	-	-	HMDB0241734	2M+ACN+H	C15H27NO7	5.0639	-	pos	-	-	-	-	Lipids and lipid-like molecules	Fatty Acyls	708.395	0.237881	0	58	5.85574	-	Fatty acid esters
pos_2529	Glucosyl passiflorate	-	-	HMDB0038141	M+ACN+H	C37H60O12	5.048	-	pos	-	-	-	-	Lipids and lipid-like molecules	Prenol lipids	738.442	0.0772657	0	52.1	-0.92548	1392-82-1	Terpene glycosides
pos_2531	Jurubine	-	-	HMDB0034194;LMST01070002	M+H-H2O	C33H57NO8	5.0322	-	pos	-	-	-	-	Lipids and lipid-like molecules	Steroids and steroid derivatives	578.405	0.02248	0	86.4	-0.861085	14256-61-2	Steroidal glycosides
pos_2532	1-Arachidonoylglycerol	-	-	HMDB0243830;LMGL01010032;HMDB0011578	M+ACN+Na	C23H38O4	5.0247	C13857	pos	-	-	-	-	Lipids and lipid-like molecules	Glycerolipids	442.295	0.134446	0	43.7	4.98956	124511-15-5	Monoradylglycerols
pos_2534	Aucubin	-	-	LMPR0102070006;HMDB0036562;MJDBOTE0001197	M+Na	C15H22O9	5.0014	C09771	pos	-	-	-	-	Lipids and lipid-like molecules	Prenol lipids	369.118	0.278764	0	42.8	6.13312	479-98-1	Terpene glycosides
pos_2540	Persicachrome	-	-	HMDB0036425	M+ACN+H	C25H36O3	4.9545	-	pos	-	-	-	-	Lipids and lipid-like molecules	Prenol lipids	426.301	0.0121774	0	85.1	2.26144	80931-31-3	Diterpenoids
pos_2552	(3a,5b)-24-oxo-24-[(2-sulfoethyl)amino]cholan-3-yl-b-D-Glucopyranosiduronic acid	-	-	HMDB0002429	M+CH3OH+H	C32H53NO11S	4.8698	-	pos	-	-	-	-	Lipids and lipid-like molecules	Steroids and steroid derivatives	692.364	0.152325	0	34.9	-4.97547	99794-82-8	Bile acids, alcohols and derivatives
pos_2561	Peimine	-	-	HMDB0256206;HMDB0256205	M+H	C27H45NO3	4.7658	C10830	pos	-	-	-	-	Lipids and lipid-like molecules	Steroids and steroid derivatives	432.346	0.0410853	0	93.5	-2.0812	23496-41-5	Steroidal alkaloids
pos_2566	Hovenidulcigenin B	-	-	HMDB0041547	M+NH4	C32H50O7	4.7235	-	pos	-	-	-	-	Lipids and lipid-like molecules	Prenol lipids	564.389	0.0617344	0	73.7	-0.571805	182173-50-8	Terpene lactones
pos_2573	(3beta,5alpha,9alpha,22E,24R)-5,9-Epidioxy-3-hydroxyergosta-7,22-dien-6-one	-	-	HMDB0032666	M+NH4	C28H42O4	4.6916	-	pos	-	-	-	-	Lipids and lipid-like molecules	Prenol lipids	460.342	0.0753463	0	47.1	-1.35738	211486-16-7	Sesquiterpenoids
pos_2577	DG(8:0/i-13:0/0:0)	-	-	HMDB0092909;PW_C064418	M+ACN+Na	C24H46O5	4.6512	C00165	pos	-	-	-	-	Lipids and lipid-like molecules	Glycerolipids	478.352	0.054063	0	64.7	4.86968	-	Diradylglycerols
pos_2595	Coroloside	-	-	HMDB0033703	M+ACN+H	C35H54O12	4.5313	-	pos	-	-	-	-	Lipids and lipid-like molecules	Glycerolipids	708.394	0.0622544	0	64.3	-1.36258	57361-71-4	Triradylcglycerols
pos_2607	Azelaic acid	-	-	HMDB0000784;LMFA01170054	M+H-2H2O	C9H16O4	4.4673	C08261	pos	-	-	-	-	Lipids and lipid-like molecules	Fatty Acyls	153.091	0.04747	0	65.3	-0.239874	123-99-9	Fatty acids and conjugates
pos_261	Glutarylcarnitine	-	-	HMDB0013130;HMDB0240779;LMFA07070091;HMDB0247852;LMFA07070066	M+H, M+Na	C12H21NO6	4.1908	-	pos	-	-	-	-	Lipids and lipid-like molecules	Fatty Acyls	276.144	0.0465195	0	60.3	-1.12896	102636-82-8	Fatty acid esters
pos_2621	Cervonoyl ethanolamide	-	-	HMDB0013627	M+ACN+H	C24H36O3	4.3868	C13828	pos	-	-	-	-	Lipids and lipid-like molecules	Fatty Acyls	414.3	0.0208893	0	57.7	-0.517466	-	Fatty acid esters
pos_2635	PE(14:0/20:5(5Z,8Z,11Z,14Z,17Z))	map01100;map00564;map01110;map00563;map04136	Metabolic pathways;Glycerophospholipid metabolism;Biosynthesis of secondary metabolites;Glycosylphosphatidylinositol (GPI)-anchor biosynthesis;Autophagy - other	LMGP02011241;PW_C004888;HMDB0008840	M+2Na-H	C39H68NO8P	4.2919	C00350	pos	Lipids	Phospholipids	Metabolism;Metabolism;Metabolism;Metabolism;Cellular Processes	Global and overview maps;Lipid metabolism;Global and overview maps;Glycan biosynthesis and metabolism;Transport and catabolism	Lipids and lipid-like molecules	Glycerophospholipids	754.437	0.0591299	0	75.5	-4.08085	-	Glycerophosphoethanolamines
pos_2645	Bullatanocin	-	-	HMDB0034739	M+K	C37H66O8	4.2215	C08505	pos	-	-	-	-	Lipids and lipid-like molecules	Fatty Acyls	677.437	0.109584	0	42.1	-3.57575	-	Fatty alcohols
pos_2648	PE(14:1(9Z)/20:5(5Z,8Z,11Z,14Z,17Z))	map01100;map00564;map01110;map00563;map04136	Metabolic pathways;Glycerophospholipid metabolism;Biosynthesis of secondary metabolites;Glycosylphosphatidylinositol (GPI)-anchor biosynthesis;Autophagy - other	LMGP02010445;PW_C004921;HMDB0008873	M+2Na-H	C39H66NO8P	4.1988	C00350	pos	Lipids	Phospholipids	Metabolism;Metabolism;Metabolism;Metabolism;Cellular Processes	Global and overview maps;Lipid metabolism;Global and overview maps;Glycan biosynthesis and metabolism;Transport and catabolism	Lipids and lipid-like molecules	Glycerophospholipids	752.421	0.0788311	0	31.7	-4.21402	-	Glycerophosphoethanolamines
pos_2659	Gardenoside	-	-	HMDB0252642	M+H-2H2O	C17H24O11	4.119	C09779	pos	-	-	-	-	Lipids and lipid-like molecules	Prenol lipids	369.118	0.0438166	0	68.1	-0.971264	24512-62-7	Terpene glycosides
pos_2661	DG(8:0/i-12:0/0:0)	-	-	HMDB0092905;PW_C064417	M+ACN+Na	C23H44O5	4.111	C00165	pos	-	-	-	-	Lipids and lipid-like molecules	Glycerolipids	464.337	0.0642421	0	37.1	6.40955	-	Diradylglycerols
pos_2671	3-Hydroxyoctanedioylcarnitine	-	-	HMDB0241735	2M+ACN+H	C15H27NO7	4.039	-	pos	-	-	-	-	Lipids and lipid-like molecules	Fatty Acyls	708.394	0.0238437	0	68.2	4.53622	-	Fatty acid esters
pos_2678	Jervine	-	-	HMDB0253731;MJDBOTE0000999	M+H	C27H39NO3	4.015	C10811	pos	-	-	-	-	Lipids and lipid-like molecules	Steroids and steroid derivatives	426.3	0.0284569	0	91.7	-1.1034	469-59-0	Steroidal alkaloids
pos_268	Cyclopassifloside VII	-	-	HMDB0036300	M+H-H2O, M+ACN+H	C37H62O13	4.3789	-	pos	-	-	-	-	Lipids and lipid-like molecules	Prenol lipids	756.452	0.0527011	0	83.7	-1.24228	301540-80-7	Terpene glycosides
pos_2688	(5Z)-7-[(1R,2R,3R,5S)-3,5-Dihydroxy-2-[(1E,3S,5Z)-3-hydroxyocta-1,5-dien-1-yl]cyclopentyl]hept-5-enoylcarnitine	-	-	HMDB0241873	M+H-2H2O	C27H45NO7	3.951	-	pos	-	-	-	-	Lipids and lipid-like molecules	Fatty Acyls	460.305	0.018014	0	46	-1.05454	-	Eicosanoids
pos_2700	Agnuside	-	-	HMDB0036561	M+K	C22H26O11	3.847	C09765	pos	-	-	-	-	Lipids and lipid-like molecules	Prenol lipids	505.108	0.150432	0	36.6	-6.21144	11027-63-7	Terpene glycosides
pos_2720	Veratrine	-	-	HMDB0259783	M+CH3OH+H	C32H49NO9	3.6309	-	pos	-	-	-	-	Lipids and lipid-like molecules	Steroids and steroid derivatives	624.374	0.0371983	0	59.5	-0.774336	-	Steroidal alkaloids
pos_2721	(5Z)-7-[(1R,2R,5S)-5-Hydroxy-2-[(1E,3S,5Z)-3-hydroxyocta-1,5-dien-1-yl]-3-oxocyclopentyl]hept-5-enoylcarnitine	-	-	HMDB0241876	M+H-H2O	C27H43NO7	3.6309	-	pos	-	-	-	-	Lipids and lipid-like molecules	Fatty Acyls	476.3	0.0126662	0	39.9	-0.525063	-	Eicosanoids
pos_2722	Zucchini factor B	-	-	HMDB0034610	M+2Na-H	C44H57NO4	3.607	-	pos	-	-	-	-	Lipids and lipid-like molecules	Prenol lipids	708.395	0.0100445	0	46	-7.85649	246248-10-2	Triterpenoids
pos_2724	13(S)-Hydroperoxylinolenic acid	map01100;map00592;map01110	Metabolic pathways;alpha-Linolenic acid metabolism;Biosynthesis of secondary metabolites	HMDB0301803	M+ACN+H	C18H30O4	3.5831	C04785	pos	-	-	Metabolism;Metabolism;Metabolism	Global and overview maps;Lipid metabolism;Global and overview maps	Lipids and lipid-like molecules	Fatty Acyls	352.248	0.0422204	0	78.7	-1.36076	67597-26-6	Lineolic acids and derivatives
pos_2738	Chenodeoxycholylthreonine	-	-	HMDB0242444	M+H-H2O	C28H47NO6	3.2954	-	pos	-	-	-	-	Lipids and lipid-like molecules	Steroids and steroid derivatives	476.337	0.0478558	0	59.4	-1.02249	-	Bile acids, alcohols and derivatives
pos_2747	5,6-epoxy,18R-HEPE	-	-	HMDB0062410	M+NH4	C20H28O4	3.1749	C18175	pos	-	-	-	-	Lipids and lipid-like molecules	Fatty Acyls	350.232	0.0348797	0	78.1	-1.17545	-	Fatty alcohols
pos_2749	11-Epicortisol	map01100	Metabolic pathways	HMDB0244354;HMDB0000063	M+NH4	C21H30O5	3.127	C00735	pos	Steroids;Hormones and transmitters	21-Carbon atoms;Steroid hormones	Metabolism	Global and overview maps	Lipids and lipid-like molecules	Steroids and steroid derivatives	380.243	0.0339252	0	56.2	-1.33666	50-23-7	Hydroxysteroids
pos_2766	Suspensolide F	-	-	HMDB0031918	M+2Na-H	C21H34O12	2.9875	C17429	pos	-	-	-	-	Lipids and lipid-like molecules	Prenol lipids	523.179	0.0239996	0	44.9	6.6867	64703-86-2	Terpene glycosides
pos_2774	Prednisolone	-	-	PW_C009315;LMST02030179;HMDB0014998;MJDBOTE0001416	M+NH4	C21H28O5	2.9564	C07369	pos	-	-	-	-	Lipids and lipid-like molecules	Steroids and steroid derivatives	378.227	0.0370851	0	38.2	-1.30581	50-24-8	Hydroxysteroids
pos_2823	6-(2-Hydroxyethoxy)-6-oxohexanoic acid	-	-	HMDB0061681	M+ACN+H	C8H14O5	2.6837	-	pos	-	-	-	-	Lipids and lipid-like molecules	Fatty Acyls	232.118	0.0177323	0	51.9	0.0598259	-	Fatty acids and conjugates
pos_2826	4-Amino-3-hydroxybutanoylcarnitine	-	-	HMDB0241810	M+H	C11H22N2O5	2.6671	-	pos	-	-	-	-	Lipids and lipid-like molecules	Fatty Acyls	263.16	0.00788877	0	49.1	-1.16699	-	Fatty acid esters
pos_2857	2-Propylglutaric acid	-	-	PW_C040548;HMDB0060684	M+NH4	C8H14O4	2.5231	C16658	pos	-	-	-	-	Lipids and lipid-like molecules	Fatty Acyls	192.123	0.0774496	0	43.3	-0.498813	32806-62-5	Fatty acids and conjugates
pos_306	Peimisine	-	-	HMDB0256207	M+H-H2O, M+CH3OH+H	C27H41NO3	5.4324	-	pos	-	-	-	-	Lipids and lipid-like molecules	Steroids and steroid derivatives	460.342	0.0199606	0	78.3	-1.24274	-	Steroidal alkaloids
pos_321	Tragopogonsaponin A	-	-	HMDB0037910	M+CH3OH+H, M+ACN+H	C36H56O10	5.8384	-	pos	-	-	-	-	Lipids and lipid-like molecules	Prenol lipids	690.42	0.132279	0	55	-1.51438	134361-64-1	Terpene glycosides
pos_323	Cholesterol glutamate	-	-	HMDB0250171	M+H, M+CH3OH+H	C32H51NO5	5.8771	-	pos	-	-	-	-	Lipids and lipid-like molecules	Steroids and steroid derivatives	530.384	0.0568735	0	32.7	-0.858859	-	Cholestane steroids
pos_326	Auxin a	-	-	HMDB0038483	M+H-H2O, M+Na	C18H32O5	6.215	-	pos	-	-	-	-	Lipids and lipid-like molecules	Prenol lipids	351.214	0.220945	0	57.8	-1.27417	-	Monoterpenoids
pos_3268	17alpha,20alpha-Dihydroxypregn-4-en-3-one	-	-	HMDB0011653;LMST02030183	M+K	C21H32O3	0.5467	C04518	pos	-	-	-	-	Lipids and lipid-like molecules	Steroids and steroid derivatives	371.2	0.055213	0	42.3	4.2586	652-69-7	Pregnane steroids
pos_332	Phaseic acid	map00906	Carotenoid biosynthesis	HMDB0302844	M+H-H2O, M+H	C15H20O5	6.2545	C09707	pos	-	-	Metabolism	Metabolism of terpenoids and polyketides	Lipids and lipid-like molecules	Prenol lipids	281.138	0.115311	0	32.4	-1.00645	24394-14-7	Sesquiterpenoids
pos_333	Prostavasin	-	-	HMDB0001442;HMDB0256860	M+H-H2O, M+NH4	C20H34O5	6.3338	C04741	pos	Lipids	Eicosanoids	-	-	Lipids and lipid-like molecules	Fatty Acyls	337.234	0.171653	0	30.7	-8.02503	745-65-3	Eicosanoids
pos_347	6,10,14-Trimethyl-5,9,13-pentadecatrien-2-one	-	-	HMDB0034495	M+H-H2O, M+H	C18H30O	6.5247	-	pos	-	-	-	-	Lipids and lipid-like molecules	Prenol lipids	263.237	0.0137872	0	43	-0.930317	762-29-8	Diterpenoids
pos_353	LysoPE(18:2(9Z,12Z)/0:0)	-	-	HMDB0011507	M+H, M+Na	C23H44NO7P	6.5567	-	pos	-	-	-	-	Lipids and lipid-like molecules	Glycerophospholipids	478.292	0.06452	0	47.4	-0.92228	85046-18-0	Glycerophosphoethanolamines
pos_362	1-Hexadecanoyl-sn-Glycero-3-Phosphoethanolamine	-	-	HMDB0011503;LMGP02050002	M+H, M+Na	C21H44NO7P	6.6998	-	pos	-	-	-	-	Lipids and lipid-like molecules	Glycerophospholipids	454.292	0.0694035	64.3	0	-0.841086	53862-35-4	Glycerophosphoethanolamines
pos_373	LysoPC(0:0/18:2(9Z,12Z))	-	-	HMDB0061700	M+H, M+Na	C26H50NO7P	6.8593	-	pos	-	-	-	-	Lipids and lipid-like molecules	Glycerophospholipids	520.339	0.0916656	0	78.9	-0.853363	27304-12-7	Glycerophosphocholines
pos_38	KAPA	map01100;map00780;map01240	Metabolic pathways;Biotin metabolism;Biosynthesis of cofactors	HMDB0240687	M+H, M+Na, M+H-H2O	C9H17NO3	4.4673	C01092	pos	-	-	Metabolism;Metabolism;Metabolism	Global and overview maps;Metabolism of cofactors and vitamins;Global and overview maps	Lipids and lipid-like molecules	Fatty Acyls	188.128	0.049466	55.5	0	-0.233951	682799-71-9	Fatty acids and conjugates
pos_383	DG(18:2(9Z,12Z)/18:0/0:0)	-	-	HMDB0007245;PW_C003296	M+NH4, M+Na	C39H72O5	6.9789	C00165	pos	-	-	-	-	Lipids and lipid-like molecules	Fatty Acyls	638.571	0.033342	0	46.8	-1.10199	-	Lineolic acids and derivatives
pos_395	Stearidonic acid	map00592;map01110	alpha-Linolenic acid metabolism;Biosynthesis of secondary metabolites	LMFA01030357;HMDB0006547;PW_C002804	M+H-H2O, M+H	C18H28O2	7.2094	C16300	pos	-	-	Metabolism;Metabolism	Lipid metabolism;Global and overview maps	Lipids and lipid-like molecules	Fatty Acyls	277.216	0.0817948	0	77.1	-1.15579	20290-75-9	Lineolic acids and derivatives
pos_402	Menthyl ethylene glycol carbonate	-	-	HMDB0036141	M+H-H2O, M+H	C13H24O4	7.2965	-	pos	-	-	-	-	Lipids and lipid-like molecules	Prenol lipids	245.175	0.0163648	0	55.2	-0.661521	156324-78-6	Monoterpenoids
pos_407	RIOPROSTIL	-	-	HMDB0257238	M+H-H2O, M+H	C21H38O4	7.4387	-	pos	-	-	-	-	Lipids and lipid-like molecules	Fatty Acyls	337.273	0.0299653	0	74.3	-1.50069	-	Fatty alcohols
pos_408	PA(20:4(8Z,11Z,14Z,17Z)/16:0)	map01100;map00564;map01110;map00561;map04070	Metabolic pathways;Glycerophospholipid metabolism;Biosynthesis of secondary metabolites;Glycerolipid metabolism;Phosphatidylinositol signaling system	HMDB0115174;PW_C062594	M+H, M+NH4	C39H69O8P	7.4387	C00416	pos	Lipids	Phospholipids	Metabolism;Metabolism;Metabolism;Metabolism;Environmental Information Processing	Global and overview maps;Lipid metabolism;Global and overview maps;Lipid metabolism;Signal transduction	Lipids and lipid-like molecules	Glycerophospholipids	714.506	0.19669	0	77.8	-1.00137	-	Glycerophosphates
pos_409	DG(18:1(9Z)/18:3(9Z,12Z,15Z)/0:0)	-	-	PW_C003272;HMDB0007221	M+H-H2O, M+H	C39H68O5	7.4387	C00165	pos	-	-	-	-	Lipids and lipid-like molecules	Fatty Acyls	599.503	0.210874	0	37.9	-1.07674	-	Lineolic acids and derivatives
pos_413	DG(20:1(11Z)/16:1(9Z)/0:0)	-	-	HMDB0007389;PW_C003440	M+Na, M+K	C39H72O5	7.4942	C00165	pos	-	-	-	-	Lipids and lipid-like molecules	Glycerolipids	643.527	0.04837	0	53.9	-0.959507	-	Diradylglycerols
pos_451	DG(18:1(11Z)/18:2(9Z,12Z)/0:0)	-	-	PW_C003241;HMDB0007190	M+H-H2O, M+NH4	C39H70O5	7.0506	C00165	pos	-	-	-	-	Lipids and lipid-like molecules	Fatty Acyls	636.555	0.185297	0	67.6	-1.48609	-	Lineolic acids and derivatives
pos_453	3-hydroxypristanic acid	-	-	HMDB0061651	M+H-H2O, M+Na	C19H38O3	6.9789	-	pos	-	-	-	-	Lipids and lipid-like molecules	Prenol lipids	337.273	0.0472633	0	37.4	5.99973	-	Diterpenoids
pos_55	PA(18:2(9Z,12Z)/16:0)	map01100;map00564;map01110;map00561;map04070	Metabolic pathways;Glycerophospholipid metabolism;Biosynthesis of secondary metabolites;Glycerolipid metabolism;Phosphatidylinositol signaling system	HMDB0114949;PW_C062367;LMGP10010877	M+NH4, M+Na, M+H	C37H69O8P	7.0902	C00416	pos	Lipids	Phospholipids	Metabolism;Metabolism;Metabolism;Metabolism;Environmental Information Processing	Global and overview maps;Lipid metabolism;Global and overview maps;Lipid metabolism;Signal transduction	Lipids and lipid-like molecules	Glycerophospholipids	690.506	0.211452	0	82.6	-1.18535	-	Glycerophosphates
pos_59	PA(18:2(9Z,12Z)/18:2(9Z,12Z))	map01100;map00564;map01110;map00561;map04070	Metabolic pathways;Glycerophospholipid metabolism;Biosynthesis of secondary metabolites;Glycerolipid metabolism;Phosphatidylinositol signaling system	PW_C062372;LMGP10010957;HMDB0114954	M+NH4, M+Na, M+H	C39H69O8P	6.7954	C00416	pos	Lipids	Phospholipids	Metabolism;Metabolism;Metabolism;Metabolism;Environmental Information Processing	Global and overview maps;Lipid metabolism;Global and overview maps;Lipid metabolism;Signal transduction	Lipids and lipid-like molecules	Glycerophospholipids	714.506	0.115333	0	83.8	-0.754553	-	Glycerophosphates
pos_6	D-(+)-Turanose	-	-	HMDB0011740	M+NH4, M+K, M+Na, 2M+K, M+H	C12H22O11	0.6625	C19636	pos	Carbohydrates	Oligosaccharides	-	-	Lipids and lipid-like molecules	Fatty Acyls	381.079	0.0156313	55.6	0	-1.45152	547-25-1	Fatty acyl glycosides
pos_60	9(S)-HOTrE	map00592	alpha-Linolenic acid metabolism	HMDB0247705	M+H, M+2Na-H, M+H-H2O	C18H30O3	6.7715	C16326	pos	-	-	Metabolism	Lipid metabolism	Lipids and lipid-like molecules	Fatty Acyls	295.226	0.0622039	67.3	0	-1.0608	-	Lineolic acids and derivatives
pos_604	Leptomycin B	-	-	HMDB0254018	M+H-H2O	C33H48O6	0.6005	-	pos	-	-	-	-	Lipids and lipid-like molecules	Fatty Acyls	523.342	0.296788	0	30.5	-0.0120494	-	Fatty acids and conjugates
pos_654	5-Hydroxypentanoic acid	-	-	HMDB0061927	M+ACN+H	C5H10O3	0.6856	C02804	pos	-	-	-	-	Lipids and lipid-like molecules	Fatty Acyls	160.097	0.0609212	0	33.8	3.8375	13392-69-3	Fatty acids and conjugates
pos_66	1-Acetoxy-2-hydroxy-16-heptadecen-4-one	-	-	HMDB0031006;LMFA05000594	M+H-H2O, M+Na, M+NH4	C19H34O4	6.4453	-	pos	-	-	-	-	Lipids and lipid-like molecules	Fatty Acyls	349.235	0.233418	0	35.6	-0.964515	25346-18-3	Fatty alcohols
pos_67	9,10-Epoxyoctadecenoic acid	map01100;map00591	Metabolic pathways;Linoleic acid metabolism	HMDB0004701	M+H-H2O, M+H, M+H-2H2O	C18H32O3	6.3338	C14825	pos	-	-	Metabolism;Metabolism	Global and overview maps;Lipid metabolism	Lipids and lipid-like molecules	Fatty Acyls	297.242	0.0731328	0	51.8	-0.963431	-	Fatty acids and conjugates
pos_71	(2'E,4'Z,7'Z,8E)-Colnelenic acid	map00592;map01110	alpha-Linolenic acid metabolism;Biosynthesis of secondary metabolites	HMDB0030996	M+H, M+ACN+H, M+H-H2O	C18H28O3	6.215	C16320	pos	-	-	Metabolism;Metabolism	Lipid metabolism;Global and overview maps	Lipids and lipid-like molecules	Fatty Acyls	293.211	0.132676	0	61.3	-1.10948	52591-16-9	Fatty acids and conjugates
pos_777	Kojibiose	-	-	HMDB0011742	M+Na	C12H22O11	1.6019	C19632	pos	Carbohydrates	Oligosaccharides	-	-	Lipids and lipid-like molecules	Fatty Acyls	365.105	0.104994	0	47.8	-1.3192	2140-29-6	Fatty acyl glycosides
pos_793	8-Amino-7-oxononanoic acid	map01100;map00780;map01240	Metabolic pathways;Biotin metabolism;Biosynthesis of cofactors	LMFA01060168;HMDB0240687	M+ACN+H	C9H17NO3	1.6818	C01092	pos	-	-	Metabolism;Metabolism;Metabolism	Global and overview maps;Metabolism of cofactors and vitamins;Global and overview maps	Lipids and lipid-like molecules	Fatty Acyls	229.155	0.0179482	0	43.3	-0.594771	682799-71-9	Fatty acids and conjugates
pos_814	Adipate semialdehyde	map01100	Metabolic pathways	HMDB0012882	M+ACN+H	C6H10O3	1.8657	C06102	pos	-	-	Metabolism	Global and overview maps	Lipids and lipid-like molecules	Fatty Acyls	172.097	0.0305401	0	34.2	-0.624977	928-81-4	Fatty acids and conjugates
pos_85	3-[(2-Oxoacetyl)oxy]-4-(trimethylazaniumyl)butanoate	-	-	HMDB0241791	M+H-H2O, M+Na, M+H	C9H15NO5	1.8577	-	pos	-	-	-	-	Lipids and lipid-like molecules	Fatty Acyls	200.092	0.0221756	0	35.8	-0.288759	-	Fatty acid esters
pos_868	Estradiol dipropionate	-	-	HMDB0251963;LMST02010040	M+2Na-H	C24H32O4	2.5471	C13077	pos	-	-	-	-	Lipids and lipid-like molecules	Steroids and steroid derivatives	429.198	0.0928673	0	57.1	-9.01335	113-38-2	Steroid esters
pos_878	4-Deacetylneosolaniol	map00909	Sesquiterpenoid and triterpenoid biosynthesis	HMDB0036158	M+Na	C17H24O7	2.6191	C19748	pos	-	-	Metabolism	Metabolism of terpenoids and polyketides	Lipids and lipid-like molecules	Prenol lipids	363.141	0.0524055	0	75	-2.38939	74833-39-9	Sesquiterpenoids
pos_910	Valtrate	-	-	HMDB0034493	M+H-2H2O	C10H12O5	2.9004	C09801	pos	-	-	-	-	Lipids and lipid-like molecules	Prenol lipids	177.055	0.119005	0	74	-0.298243	18296-44-1	Monoterpenoids
pos_934	Calcitriol lactone	-	-	HMDB0249548;HMDB0000969	M+NH4	C27H40O5	3.1115	-	pos	-	-	-	-	Lipids and lipid-like molecules	Steroids and steroid derivatives	462.321	0.0670028	0	87.4	-1.33764	81203-50-1	Vitamin D and derivatives
pos_938	Nuatigenin	-	-	LMST01090001;HMDB0301755	M+NH4	C27H42O4	3.2471	C04715	pos	Steroids	27-Carbon atoms	-	-	Lipids and lipid-like molecules	Steroids and steroid derivatives	448.342	0.00696522	0	82.8	-0.562559	6811-35-4	Furospirostanes and derivatives
pos_942	Manoalide	-	-	LMPR0105020001;HMDB0254329	M+ACN+H	C25H36O5	3.2954	C17156	pos	-	-	-	-	Lipids and lipid-like molecules	Prenol lipids	458.29	0.0414829	0	74.6	-1.17668	75088-80-1	Terpene lactones
pos_952	FAHFA(22:6(4Z,7Z,10Z,13Z,16Z,19Z)/14-O-22:6(4Z,7Z,10Z,13Z,16Z,19Z))	-	-	HMDB0112171	M+K	C44H62O4	3.5672	-	pos	-	-	-	-	Lipids and lipid-like molecules	Fatty Acyls	693.431	0.0335075	0	66	5.37105	-	Fatty acids and conjugates
pos_954	(5Z)-7-[(1R,2E,5S)-5-Hydroxy-2-[(2E)-oct-2-en-1-ylidene]-3-oxocyclopentyl]hept-5-enoylcarnitine	-	-	HMDB0241820	M+H-H2O	C27H43NO6	3.5752	-	pos	-	-	-	-	Lipids and lipid-like molecules	Fatty Acyls	460.305	0.00743213	0	72.3	-1.15796	-	Eicosanoids
pos_981	Chenodeoxycholylglycine	-	-	HMDB0242392;HMDB0000637	M+H-2H2O	C26H43NO5	3.887	C05466	pos	-	-	-	-	Lipids and lipid-like molecules	Steroids and steroid derivatives	414.3	0.0150214	0	62.9	-0.986803	640-79-9	Bile acids, alcohols and derivatives
pos_985	Coagulin R 3-glucoside	-	-	HMDB0033207	M+ACN+H	C34H48O11	3.911	-	pos	-	-	-	-	Lipids and lipid-like molecules	Steroids and steroid derivatives	674.353	0.00716657	0	61.8	-0.741244	221695-66-5	Steroid lactones
pos_995	Algestone	-	-	HMDB0248134;LMST02030171	M+NH4	C21H30O4	4.015	C06391	pos	-	-	-	-	Lipids and lipid-like molecules	Steroids and steroid derivatives	364.248	0.0399265	0	57.6	-1.28086	595-77-7	Pregnane steroids
pos_1329	Methylprednisolone acetate	-	-	HMDB0254661;HMDB0014998	M+ACN+H	C24H32O6	6.2545	C08179	pos	-	-	-	-	Lipids and lipid-like molecules	Steroids and steroid derivatives	458.253	0.0843269	0	49.4	-1.10781	53-36-1;50-24-8	Pregnane steroids
neg_1004	DG(a-21:0/10:0/0:0)	-	-	HMDB0094239;PW_C064429	M+Na-2H	C34H66O5	7.1132	C00165	neg	-	-	-	-	Lipids and lipid-like molecules	Glycerolipids	575.469	0.0572535	0	51.1	5.85777	-	Diradylglycerols
neg_1005	2(R)-hydroxydocosanoic acid	-	-	HMDB0061660	M-H	C22H44O3	7.1055	-	neg	-	-	-	-	Lipids and lipid-like molecules	Fatty Acyls	355.322	0.134242	0	33.4	0.700147	-	Fatty acids and conjugates
neg_1058	3beta-Hydroxy-17-(1H-imidazol-1-yl)androsta-5,16-diene	-	-	HMDB0249948	M+K-2H	C22H30N2O	6.7101	-	neg	-	-	-	-	Lipids and lipid-like molecules	Steroids and steroid derivatives	375.185	0.224927	0	37.3	1.37686	-	Androstane steroids
neg_1068	Panaxytriol	-	-	LMFA05000027;HMDB0031928	M+FA-H	C17H26O3	6.6328	C16792	neg	-	-	-	-	Lipids and lipid-like molecules	Fatty Acyls	323.187	0.115295	0	49.6	0.49036	87005-03-6	Fatty alcohols
neg_1073	Octadec-6-enoylcarnitine	-	-	HMDB0241528	M+FA-H	C25H47NO4	6.625	-	neg	-	-	-	-	Lipids and lipid-like molecules	Fatty Acyls	470.349	0.208753	0	47.4	0.682113	-	Fatty acid esters
neg_1092	PI(16:0/18:1(9Z))	-	-	PW_C005831;HMDB0009783;LMGP06010001	M-H2O-H	C43H81O13P	6.6095	C00626	neg	-	-	-	-	Lipids and lipid-like molecules	Glycerophospholipids	817.516	0.220447	0	35.5	-8.75041	-	Glycerophosphoinositols
neg_1094	PA(16:0/18:2(9Z,12Z))	map01100;map00564;map01110;map00561;map04070	Metabolic pathways;Glycerophospholipid metabolism;Biosynthesis of secondary metabolites;Glycerolipid metabolism;Phosphatidylinositol signaling system	LMGP10010023;PW_C003910;HMDB0007860	M-H	C37H69O8P	6.6095	C00416	neg	Lipids	Phospholipids	Metabolism;Metabolism;Metabolism;Metabolism;Environmental Information Processing	Global and overview maps;Lipid metabolism;Global and overview maps;Lipid metabolism;Signal transduction	Lipids and lipid-like molecules	Glycerophospholipids	671.467	0.152938	0	87.7	2.30433	-	Glycerophosphates
neg_1099	Sativic acid	-	-	HMDB0302836;LMFA02000148	M-H2O-H	C18H36O6	6.6095	-	neg	-	-	-	-	Lipids and lipid-like molecules	Fatty Acyls	329.234	0.0515028	0	57.2	0.58497	-	Fatty acids and conjugates
neg_1104	Cis-12-Oxophytodienoic acid	-	-	HMDB0302724	M-H	C18H28O3	6.6095	-	neg	-	-	-	-	Lipids and lipid-like molecules	Fatty Acyls	291.197	0.13988	0	58.4	0.806485	-	Eicosanoids
neg_1108	13-Oxo-9,11-octadecadienoic acid	map00591	Linoleic acid metabolism	LMFA02000252;HMDB0004668;HMDB0246143	2M-H	C18H30O3	6.6019	C14765	neg	-	-	Metabolism	Lipid metabolism	Lipids and lipid-like molecules	Fatty Acyls	587.433	0.0961853	0	66	1.38826	-	Lineolic acids and derivatives
neg_1126	PE(16:0/0:0)	-	-	HMDB0011503;LMGP02050002	M-H	C21H44NO7P	6.5243	-	neg	-	-	-	-	Lipids and lipid-like molecules	Glycerophospholipids	452.279	0.016461	95.8	0	0.916218	53862-35-4	Glycerophosphoethanolamines
neg_1133	DG(14:1(9Z)/18:3(6Z,9Z,12Z)/0:0)	-	-	HMDB0007046;PW_C003097	M+FA-H	C35H60O5	6.4934	C00165	neg	-	-	-	-	Lipids and lipid-like molecules	Fatty Acyls	605.443	0.0516026	0	77.1	1.81088	-	Lineolic acids and derivatives
neg_1135	2,3-Dinor-TXB1	-	-	LMFA03030012;HMDB0245413	M+Na-2H	C19H34O5	6.4934	-	neg	-	-	-	-	Lipids and lipid-like molecules	Fatty Acyls	363.216	0.146361	0	64.6	0.997687	-	Fatty acids and conjugates
neg_1166	Alpha-Linolenic acid	map01100;map00592;map01110;map01040	Metabolic pathways;alpha-Linolenic acid metabolism;Biosynthesis of secondary metabolites;Biosynthesis of unsaturated fatty acids	PW_C001073;LMFA01030152;HMDB0001388	M+FA-H	C18H30O2	6.2365	C06427	neg	Lipids	Fatty acids	Metabolism;Metabolism;Metabolism;Metabolism	Global and overview maps;Lipid metabolism;Global and overview maps;Lipid metabolism	Lipids and lipid-like molecules	Fatty Acyls	323.223	0.29325	0	97.5	0.479894	463-40-1	Lineolic acids and derivatives
neg_1176	7Z,10Z-Hexadecadienoic acid	-	-	LMFA01030807;HMDB0000477	M+FA-H	C16H28O2	6.1976	-	neg	-	-	-	-	Lipids and lipid-like molecules	Fatty Acyls	297.207	0.0328161	0	35.9	0.750669	28290-73-5	Fatty acids and conjugates
neg_1179	(S)-Oleuropeic acid	-	-	HMDB0036998	2M+Hac-H	C10H16O3	6.1897	-	neg	-	-	-	-	Lipids and lipid-like molecules	Prenol lipids	427.234	0.0632889	0	57.1	0.460616	5027-76-9	Monoterpenoids
neg_1180	Furanofukinin	-	-	HMDB0036640	M+FA-H	C16H24O2	6.1897	-	neg	-	-	-	-	Lipids and lipid-like molecules	Prenol lipids	293.176	0.0262683	0	58.9	1.32579	34335-93-8	Sesquiterpenoids
neg_1192	Dihydrocortisol	-	-	LMST02030204;HMDB0003259;PW_C001823	M+FA-H	C21H32O5	6.1586	C05471	neg	-	-	-	-	Lipids and lipid-like molecules	Steroids and steroid derivatives	409.223	0.083656	0	62.7	0.857246	1482-50-4	Hydroxysteroids
neg_1198	Ineketone	-	-	HMDB0036698	M+FA-H	C20H30O3	6.1352	C09110	neg	-	-	-	-	Lipids and lipid-like molecules	Prenol lipids	363.218	0.155069	0	74.1	0.774027	62574-18-9	Diterpenoids
neg_1201	12S-HHT	-	-	HMDB0012535	M+FA-H	C17H28O3	6.1118	C20388	neg	-	-	-	-	Lipids and lipid-like molecules	Fatty Acyls	325.202	0.0223087	0	61.2	0.624681	54397-84-1	Fatty acids and conjugates
neg_1205	Traumatic Acid	map00592;map01110	alpha-Linolenic acid metabolism;Biosynthesis of secondary metabolites	HMDB0000933;LMFA01170002	M-H	C12H20O4	6.0806	C16308	neg	-	-	Metabolism;Metabolism	Lipid metabolism;Global and overview maps	Lipids and lipid-like molecules	Fatty Acyls	227.129	0.0816006	77.9	0	-0.682285	6402-36-4	Fatty acids and conjugates
neg_1215	4,5-Dihydrovomifoliol	-	-	HMDB0040615	M+FA-H	C13H22O3	6.0002	-	neg	-	-	-	-	Lipids and lipid-like molecules	Prenol lipids	271.155	0.0391094	0	72.1	1.47489	142173-08-8	Sesquiterpenoids
neg_1224	(6E)-8-hydroxygeraniol	map01100;map01110;map00902	Metabolic pathways;Biosynthesis of secondary metabolites;Monoterpenoid biosynthesis	HMDB0303979	M+FA-H	C10H18O2	5.9201	C17621	neg	-	-	Metabolism;Metabolism;Metabolism	Global and overview maps;Global and overview maps;Metabolism of terpenoids and polyketides	Lipids and lipid-like molecules	Prenol lipids	215.129	0.0456243	0	54.7	-1.41571	-	Monoterpenoids
neg_1227	Hexyl glucoside	-	-	HMDB0031688	M-H2O-H	C12H24O6	5.8904	-	neg	-	-	-	-	Lipids and lipid-like molecules	Fatty Acyls	245.139	0.0495732	0	62.7	0.0257989	59080-45-4	Fatty acyl glycosides
neg_1238	Decanedioic acid	-	-	HMDB0000792;LMFA01170006	M-H	C10H18O4	5.8098	C08277	neg	-	-	-	-	Lipids and lipid-like molecules	Fatty Acyls	201.113	0.082664	76.9	0	-2.00822	111-20-6	Fatty acids and conjugates
neg_125	Dihydrofukinolide	-	-	HMDB0034662	M-H2O-H, M-H	C22H32O6	6.1352	-	neg	-	-	-	-	Lipids and lipid-like molecules	Prenol lipids	373.202	0.0429571	0	51.3	0.486512	41059-95-4	Terpene lactones
neg_1259	Suberic Acid	-	-	LMFA01170001;HMDB0000893;MJDBOTE0000630	M-H	C8H14O4	5.3108	C08278	neg	Organic acids	Carboxylic acids	-	-	Lipids and lipid-like molecules	Fatty Acyls	173.081	0.0808842	30.7	0	-3.35116	505-48-6	Fatty acids and conjugates
neg_1292	2-Isopropylmalic Acid	map01100;map01110;map00290;map01210;map00620;map01230	Metabolic pathways;Biosynthesis of secondary metabolites;Valine, leucine and isoleucine biosynthesis;2-Oxocarboxylic acid metabolism;Pyruvate metabolism;Biosynthesis of amino acids	HMDB0000402	M-H	C7H12O5	4.0025	C02504	neg	-	-	Metabolism;Metabolism;Metabolism;Metabolism;Metabolism;Metabolism	Global and overview maps;Global and overview maps;Amino acid metabolism;Global and overview maps;Carbohydrate metabolism;Global and overview maps	Lipids and lipid-like molecules	Fatty Acyls	175.061	0.138728	87.8	0	-3.31214	49601-06-1	Fatty acids and conjugates
neg_1326	4-Hydroxyproline galactoside	-	-	HMDB0029354	M+Na-2H	C11H19NO8	3.2744	-	neg	-	-	-	-	Lipids and lipid-like molecules	Fatty Acyls	314.089	0.215204	0	63.5	9.44959	80185-44-0	Fatty alcohol esters
neg_1336	Ilicifolinoside A	-	-	HMDB0041186	M+FA-H	C11H20O7	2.871	-	neg	-	-	-	-	Lipids and lipid-like molecules	Fatty Acyls	309.119	0.0455456	0	32.1	1.06352	-	Fatty acyl glycosides
neg_1348	Dethiobiotin	map01100;map00780;map01240	Metabolic pathways;Biotin metabolism;Biosynthesis of cofactors	HMDB0003581	M-H	C10H18N2O3	1.9287	C01909	neg	-	-	Metabolism;Metabolism;Metabolism	Global and overview maps;Metabolism of cofactors and vitamins;Global and overview maps	Lipids and lipid-like molecules	Fatty Acyls	213.124	0.182941	0	34.6	-1.44827	533-48-2	Fatty acids and conjugates
neg_1359	3-Hydroxy-3-methylglutarate	-	-	HMDB0000355	2M-H	C6H10O5	1.7077	C03761	neg	-	-	-	-	Lipids and lipid-like molecules	Fatty Acyls	323.099	0.0995848	43.2	0	0.759704	503-49-1	Fatty acids and conjugates
neg_1371	Citramalic Acid	-	-	HMDB0000426	M-H	C5H8O5	1.3979	C00815	neg	-	-	-	-	Lipids and lipid-like molecules	Fatty Acyls	147.029	0.0230996	93.6	0	-5.13455	597-44-4;2306-22-1	Fatty acids and conjugates
neg_1509	Leukotriene D5	-	-	HMDB0012994;LMFA03020073	M+Na-2H	C25H38N2O6S	0.6383	-	neg	-	-	-	-	Lipids and lipid-like molecules	Fatty Acyls	515.221	0.0133443	0	45.8	2.74732	-	Eicosanoids
neg_17	2-hydroxyhexadecanoic acid	-	-	HMDB0031057	M-H, M+FA-H, M+Na-2H	C16H32O3	6.594	-	neg	-	-	-	-	Lipids and lipid-like molecules	Fatty Acyls	293.212	0.0608854	74.3	0	9.84596	16452-52-1	Fatty acids and conjugates
neg_18	Gingerglycolipid B	-	-	HMDB0041094	M-H, M+FA-H, M+Cl	C33H58O14	6.3452	-	neg	-	-	-	-	Lipids and lipid-like molecules	Glycerolipids	723.383	0.0839923	0	79.2	2.7062	88168-90-5	Glycosylglycerols
neg_2	9-Hpode	map01100;map00591	Metabolic pathways;Linoleic acid metabolism	HMDB0242602;HMDB0062434;LMFA02000012	M-H, M+Cl, M+FA-H, M+Na-2H	C18H32O4	6.2365	C14827	neg	-	-	Metabolism;Metabolism	Global and overview maps;Lipid metabolism	Lipids and lipid-like molecules	Fatty Acyls	311.223	0.0278306	0	61.1	0.736488	29774-12-7	Lineolic acids and derivatives
neg_239	Dexamethasone acetate	-	-	HMDB0242728;HMDB0015364	M-H2O-H	C24H31FO6	0.5459	C15643	neg	-	-	-	-	Lipids and lipid-like molecules	Steroids and steroid derivatives	415.191	0.0437474	0	48.1	-3.13783	18296	Pregnane steroids
neg_347	Neuraminic acid	-	-	HMDB0000830	M-H	C9H17NO8	0.6383	C06469	neg	Carbohydrates	Monosaccharides	-	-	Lipids and lipid-like molecules	Fatty Acyls	266.088	0.212558	0	41.9	0.694799	114-04-5	Fatty acid esters
neg_373	Aminodextran	-	-	HMDB0248312	M-H2O-H	C18H33NO16	0.6609	-	neg	-	-	-	-	Lipids and lipid-like molecules	Fatty Acyls	500.163	0.0185958	0	64.7	1.15733	-	Fatty acyl glycosides
neg_450	Succinic acid semialdehyde	map01100;map00760;map01200;map00250;map00350;map00650;map00750	Metabolic pathways;Nicotinate and nicotinamide metabolism;Carbon metabolism;Alanine, aspartate and glutamate metabolism;Tyrosine metabolism;Butanoate metabolism;Vitamin B6 metabolism	LMFA06000118;PW_C000972;HMDB0001259	M-H	C4H6O3	1.1512	C00232	neg	Organic acids	Carboxylic acids	Metabolism;Metabolism;Metabolism;Metabolism;Metabolism;Metabolism;Metabolism	Global and overview maps;Metabolism of cofactors and vitamins;Global and overview maps;Amino acid metabolism;Amino acid metabolism;Carbohydrate metabolism;Metabolism of cofactors and vitamins	Lipids and lipid-like molecules	Fatty Acyls	101.024	0.0291146	40	0	-8.87657	692-29-5	Fatty acids and conjugates
neg_474	Aminocaproic acid	map01100	Metabolic pathways	PW_C001268;HMDB0001901	M-H	C6H13NO2	1.5225	C02378	neg	-	-	Metabolism	Global and overview maps	Lipids and lipid-like molecules	Fatty Acyls	130.087	0.0450139	0	47.7	-6.23213	60-32-2	Fatty acids and conjugates
neg_495	(2R,3S)-2,3-dimethylmalate	map00760	Nicotinate and nicotinamide metabolism	HMDB0303969	M-H	C6H8O5-2	2.2834	C03652	neg	-	-	Metabolism	Metabolism of cofactors and vitamins	Lipids and lipid-like molecules	Fatty Acyls	159.029	0.125325	0	38.1	-4.23056	-	Fatty acids and conjugates
neg_512	(S)-2,3-Dihydro-3,5-dihydroxy-2-oxo-3-indoleacetic acid 5-glucoside	-	-	HMDB0034674	M-H2O-H	C16H19NO10	3.4302	-	neg	-	-	-	-	Lipids and lipid-like molecules	Prenol lipids	366.083	0.0775853	0	58.3	0.285445	218604-37-6	Monoterpenoids
neg_514	Nonate	-	-	HMDB0011717	M+FA-H	C9H16O4	3.4672	-	neg	-	-	-	-	Lipids and lipid-like molecules	Fatty Acyls	233.103	0.0446939	0	63.1	-0.750271	-	Fatty acids and conjugates
neg_521	6b-Angeloyl-3b,8b,9b-trihydroxy-7(11)-eremophilen-12,8-olide	-	-	HMDB0041228	M-H2O-H	C20H28O7	3.5609	-	neg	-	-	-	-	Lipids and lipid-like molecules	Prenol lipids	361.162	0.22971	0	59.9	-9.69736	171422-89-2	Terpene lactones
neg_549	Pimelic Acid	map01100;map00780;map01240	Metabolic pathways;Biotin metabolism;Biosynthesis of cofactors	HMDB0000857;LMFA01170051	M-H	C7H12O4	4.3319	C02656	neg	Organic acids	Carboxylic acids	Metabolism;Metabolism;Metabolism	Global and overview maps;Metabolism of cofactors and vitamins;Global and overview maps	Lipids and lipid-like molecules	Fatty Acyls	159.066	0.024111	47.4	0	-4.24615	111-16-0	Fatty acids and conjugates
neg_553	Undecanedioic acid	-	-	LMFA01170007;HMDB0000888	M+FA-H	C11H20O4	4.6081	-	neg	-	-	-	-	Lipids and lipid-like molecules	Fatty Acyls	261.134	0.261551	0	42.3	0.593296	1852-04-6	Fatty acids and conjugates
neg_555	3,4,5-Trihydroxypentanoylcarnitine	-	-	HMDB0241652	M-H2O-H	C12H23NO7	4.7404	-	neg	-	-	-	-	Lipids and lipid-like molecules	Fatty Acyls	274.13	0.120616	0	64.2	0.812074	-	Fatty acid esters
neg_560	Pregnenolone sulfate	map01100	Metabolic pathways	HMDB0060382;LMST05020014;HMDB0000774	M+FA-H	C21H32O5S	4.9413	C18044	neg	-	-	Metabolism	Global and overview maps	Lipids and lipid-like molecules	Steroids and steroid derivatives	441.198	0.117254	0	85.7	7.29447	1247-64-9	Sulfated steroids
neg_576	Pisumionoside	-	-	HMDB0039947	M+FA-H	C19H32O9	5.4069	-	neg	-	-	-	-	Lipids and lipid-like molecules	Prenol lipids	449.203	0.291947	0	43.7	1.08214	371113-06-3	Terpene glycosides
neg_580	Glyceryl methylmethacrylate	-	-	HMDB0252854	2M+FA-H	C8H14O4	5.5082	-	neg	-	-	-	-	Lipids and lipid-like molecules	Glycerolipids	393.177	0.081068	0	46.8	1.10031	-	Monoradylglycerols
neg_587	Canrenoic acid	-	-	LMST02030154;HMDB0249591	M+Na-2H	C22H30O4	5.7256	-	neg	-	-	-	-	Lipids and lipid-like molecules	Steroids and steroid derivatives	379.188	0.139859	0	41.4	-3.88521	-	Androstane steroids
neg_600	Alpha-linolenyl carnitine	-	-	HMDB0006319	M+Na-2H	C25H43NO4	5.8904	-	neg	-	-	-	-	Lipids and lipid-like molecules	Fatty Acyls	442.297	0.0633764	0	40.6	6.4407	-	Fatty acid esters
neg_607	3'-O-beta-D-glucopyranosyl-2'-O-isovaleryl-2beta-(2-desoxy-atractyligenin)-beta-D-glucopyranoside	-	-	HMDB0304636	M-H2O-H	C36H56O15	5.9695	-	neg	-	-	-	-	Lipids and lipid-like molecules	Prenol lipids	709.345	0.100696	0	65.8	1.93682	-	Terpene glycosides
neg_610	Sebacic Acid	-	-	HMDB0000792;LMFA01170006;MJDBOTE0000540	M-H	C10H18O4	6.0002	C08277	neg	-	-	-	-	Lipids and lipid-like molecules	Fatty Acyls	201.113	0.0475159	83	0	-1.92254	111-20-6	Fatty acids and conjugates
neg_613	Esculentoside E	-	-	HMDB0034635	M-H	C35H54O11	6.0221	-	neg	-	-	-	-	Lipids and lipid-like molecules	Prenol lipids	649.36	0.158714	0	77.7	1.69702	65649-36-7	Triterpenoids
neg_626	Corchorifatty acid F	-	-	HMDB0035919	M-H	C18H32O5	6.1586	-	neg	-	-	-	-	Lipids and lipid-like molecules	Fatty Acyls	327.218	0.0466256	0	80.5	0.701807	95341-44-9	Lineolic acids and derivatives
neg_638	1,2-Cyclohexanediol, 1-methyl-4-(1-methylethenyl)-	-	-	HMDB0256048	2M+FA-H	C10H18O2	6.1897	C18020	neg	-	-	-	-	Lipids and lipid-like molecules	Prenol lipids	385.26	0.146276	0	66.9	0.973507	-	Monoterpenoids
neg_648	Prostaglandin A2	map00590;map01100	Arachidonic acid metabolism;Metabolic pathways	LMFA03010035;HMDB0002752;PW_C001699;HMDB0242292;HMDB0302203	M+FA-H	C20H30O4	6.2365	C05953	neg	Lipids	Eicosanoids	Metabolism;Metabolism	Lipid metabolism;Global and overview maps	Lipids and lipid-like molecules	Fatty Acyls	379.21	0.0754301	0	49.1	-6.39459	13345-50-1	Eicosanoids
neg_667	DG(18:4(6Z,9Z,12Z,15Z)/14:1(9Z)/0:0)	-	-	PW_C003379;HMDB0007328	M+FA-H	C35H58O5	6.47	C00165	neg	-	-	-	-	Lipids and lipid-like molecules	Fatty Acyls	603.428	0.0509873	0	68.6	2.03738	-	Lineolic acids and derivatives
neg_669	9-Hydroxy-10,12-Octadecadienoic Acid	map00591	Linoleic acid metabolism	LMFA02000318;HMDB0062652;HMDB0004670	M+Cl	C18H32O3	6.4934	C14767	neg	-	-	Metabolism	Lipid metabolism	Lipids and lipid-like molecules	Fatty Acyls	331.205	0.147155	60.9	0	0.449626	73543-67-6;98524-19-7	Lineolic acids and derivatives
neg_715	LysoPA(0:0/18:2(9Z,12Z))	-	-	HMDB0007852	M-H	C21H39O7P	6.625	-	neg	-	-	-	-	Lipids and lipid-like molecules	Glycerophospholipids	433.236	0.0998589	0	53.4	0.579751	-	Glycerophosphates
neg_729	5-Hexyl-2-furanoctanoic acid	-	-	HMDB0112099	2M-H	C18H30O3	6.7256	C13798	neg	-	-	-	-	Lipids and lipid-like molecules	Fatty Acyls	587.433	0.133786	0	57.3	1.5872	-	Fatty acids and conjugates
neg_746	LysoPA(16:0/0:0)	-	-	HMDB0007853	M-H	C19H39O7P	6.834	C04036	neg	-	-	-	-	Lipids and lipid-like molecules	Glycerophospholipids	409.236	0.0741164	0	45.8	0.951322	-	Glycerophosphates
neg_759	DG(18:4(6Z,9Z,12Z,15Z)/15:0/0:0)	-	-	PW_C003380;HMDB0007329	M-H	C36H62O5	6.9348	C00165	neg	-	-	-	-	Lipids and lipid-like molecules	Fatty Acyls	573.453	0.0764799	0	49.9	1.62013	-	Lineolic acids and derivatives
neg_761	PA(18:3(6Z,9Z,12Z)/18:1(11Z))	map01100;map00564;map01110;map00561;map04070	Metabolic pathways;Glycerophospholipid metabolism;Biosynthesis of secondary metabolites;Glycerolipid metabolism;Phosphatidylinositol signaling system	PW_C062397;HMDB0114979	M-H	C39H69O8P	6.9503	C00416	neg	Lipids	Phospholipids	Metabolism;Metabolism;Metabolism;Metabolism;Environmental Information Processing	Global and overview maps;Lipid metabolism;Global and overview maps;Lipid metabolism;Signal transduction	Lipids and lipid-like molecules	Glycerophospholipids	695.467	0.0862077	0	83.3	2.20191	-	Glycerophosphates
neg_778	3-Methylbut-2-enoylcarnitine	-	-	HMDB0241659	2M-H	C12H21NO4	7.1288	-	neg	-	-	-	-	Lipids and lipid-like molecules	Fatty Acyls	485.283	0.0919731	0	43.8	-7.89464	-	Fatty acid esters
neg_78	(1S,2S,4R,8R)-p-Menthane-1,2,8,9-tetrol	-	-	HMDB0039974	M-H2O-H, M-H	C10H20O4	5.9059	-	neg	-	-	-	-	Lipids and lipid-like molecules	Prenol lipids	203.129	0.108186	0	32.3	-1.69174	402593-46-8	Monoterpenoids
neg_780	Digalactosyldiacylglycerol	-	-	HMDB0260014	M+FA-H	C49H88O15	7.1675	-	neg	-	-	-	-	Lipids and lipid-like molecules	Glycerolipids	961.613	0.0959002	0	72.3	2.60461	-	Glycosylglycerols
neg_81	9-Oxo-nonanoic acid	map00592;map01110	alpha-Linolenic acid metabolism;Biosynthesis of secondary metabolites	LMFA01060160;HMDB0094711	M-H, 2M-H	C9H16O3	6.1118	C16322	neg	-	-	Metabolism;Metabolism	Lipid metabolism;Global and overview maps	Lipids and lipid-like molecules	Fatty Acyls	343.213	0.0367086	0	37.6	0.611977	-	Fatty acids and conjugates
neg_819	Sorbic Acid	-	-	HMDB0029581;HMDB0256823;LMFA01030100;MJDBOTE0000472	M-H	C6H8O2	7.5186	-	neg	-	-	-	-	Lipids and lipid-like molecules	Fatty Acyls	111.044	0.0574623	50.7	0	-7.98879	110-44-1	Fatty acids and conjugates
neg_89	9(S)-HpODE	map01100;map00591	Metabolic pathways;Linoleic acid metabolism	HMDB0006940	M-H, M+Cl	C18H32O4	6.6173	C14827	neg	-	-	Metabolism;Metabolism	Global and overview maps;Lipid metabolism	Lipids and lipid-like molecules	Fatty Acyls	311.223	0.0390334	65.2	0	0.811859	29774-12-7	Lineolic acids and derivatives
neg_9	12,13-EpOME	map01100;map00591	Metabolic pathways;Linoleic acid metabolism	HMDB0004702	M-H, 2M-H, M+FA-H	C18H32O3	6.4856	C14826	neg	-	-	Metabolism;Metabolism	Global and overview maps;Lipid metabolism	Lipids and lipid-like molecules	Fatty Acyls	295.228	0.0443183	0	36.7	0.123154	-	Fatty acids and conjugates
neg_987	Demethylphylloquinone	map01100;map00130;map01110;map01240	Metabolic pathways;Ubiquinone and other terpenoid-quinone biosynthesis;Biosynthesis of secondary metabolites;Biosynthesis of cofactors	HMDB0004649	M+K-2H	C30H44O2	7.2993	C13309	neg	-	-	Metabolism;Metabolism;Metabolism;Metabolism	Global and overview maps;Metabolism of cofactors and vitamins;Global and overview maps;Global and overview maps	Lipids and lipid-like molecules	Prenol lipids	473.283	0.0614852	0	67.2	0.500117	34625-86-0	Quinone and hydroquinone lipids
neg_99	9-F1-phytoprostane	-	-	HMDB0304641	M-H2O-H, M-H	C18H32O5	6.6095	-	neg	-	-	-	-	Lipids and lipid-like molecules	Fatty Acyls	309.207	0.0284276	0	48.9	0.879584	-	Eicosanoids
neg_646	9,10-Epoxyoctadecanoic acid	map00073	Cutin, suberine and wax biosynthesis	LMFA02000326;HMDB0061650;HMDB0247617	M-H	C18H34O4	6.2365	C19620	neg	-	-	Metabolism	Lipid metabolism	Lipids and lipid-like molecules	Fatty Acyls	313.239	0.0208895	0	74.9	0.436258	154966-80-0	Fatty acids and conjugates
neg_1551	Glycerol 3-Phosphate	map01100;map00564;map01110;map00561;map02010	Metabolic pathways;Glycerophospholipid metabolism;Biosynthesis of secondary metabolites;Glycerolipid metabolism;ABC transporters	HMDB0252849;HMDB0000126;PW_C000081	M-H	C3H9O6P	0.6151	C00093	neg	-	-	Metabolism;Metabolism;Metabolism;Metabolism;Environmental Information Processing	Global and overview maps;Lipid metabolism;Global and overview maps;Lipid metabolism;Membrane transport	Lipids and lipid-like molecules	Glycerophospholipids	171.006	0.0187533	73.1	0	-3.29921	57-03-4;17989-41-2	Glycerophosphates
neg_117	Hexadecanedioic acid	map01100;map00073	Metabolic pathways;Cutin, suberine and wax biosynthesis	HMDB0304377;HMDB0000672;HMDB0000712;LMFA01170022	M-H2O-H, M-H	C16H30O4	6.4154	C19615	neg	-	-	Metabolism;Metabolism	Global and overview maps;Lipid metabolism	Lipids and lipid-like molecules	Fatty Acyls	285.207	0.164568	0	48.2	0.838272	505-54-4;42150-38-9	Fatty acids and conjugates
neg_1338	Mesaconic Acid	map01100;map00630;map00660;map01200	Metabolic pathways;Glyoxylate and dicarboxylate metabolism;C5-Branched dibasic acid metabolism;Carbon metabolism	HMDB0000749;LMFA01170116;HMDB0000634	M-H	C5H6O4	2.5071	C01732	neg	-	-	Metabolism;Metabolism;Metabolism;Metabolism	Global and overview maps;Carbohydrate metabolism;Carbohydrate metabolism;Global and overview maps	Lipids and lipid-like molecules	Fatty Acyls	129.018	0.0479783	78.8	0	-6.40518	498-23-7;498-24-8	Fatty acids and conjugates
pos_1002	(2R)-2-[[(2R)-2-amino-3-(1-methoxycarbonylindol-3-yl)propanoyl]-[(2S)-2-[[(2R,6S)-2,6-dimethylpiperidine-1-carbonyl]amino]-4,4-dimethylpentanoyl]amino]hexanoic acid	-	-	HMDB0260055	M+H-2H2O	C34H51N5O7	4.039	-	pos	-	-	-	-	Organic acids and derivatives	Carboxylic acids and derivatives	606.363	0.0334376	0	69.6	-2.55091	-	Amino acids, peptides, and analogues
pos_1026	Cyclo(glycylleucylvalylleucylprolylseryl)	-	-	HMDB0303709	M+ACN+H	C27H46N6O7	4.2215	-	pos	-	-	-	-	Organic acids and derivatives	Carboxylic acids and derivatives	608.379	0.109481	0	68.2	4.27006	-	Amino acids, peptides, and analogues
pos_1098	N-Stearoyl Lysine	-	-	HMDB0241946	M+Na	C24H48N2O3	4.7658	-	pos	-	-	-	-	Organic acids and derivatives	Carboxylic acids and derivatives	435.356	0.0495349	0	70.8	-0.354144	-	Amino acids, peptides, and analogues
pos_1161	Arginylvaline	-	-	HMDB0028722	2M+NH4	C11H23N5O3	5.3386	-	pos	-	-	-	-	Organic acids and derivatives	Carboxylic acids and derivatives	564.389	0.0930141	0	64.8	-9.07413	2896-20-0	Amino acids, peptides, and analogues
pos_135	L-2-Amino-4-methylenepentanedioic acid	map00660	C5-Branched dibasic acid metabolism	HMDB0029433	M+H-H2O, M+H	C6H9NO4	0.6702	C00651	pos	-	-	Metabolism	Carbohydrate metabolism	Organic acids and derivatives	Carboxylic acids and derivatives	160.06	0.0103175	0	56.3	-0.387734	16804-57-2	Amino acids, peptides, and analogues
pos_136	N-Methyl-L-glutamate	map01100	Metabolic pathways	HMDB0062660	M+H-H2O, M+H	C6H11NO4	0.6702	C01046	pos	-	-	Metabolism	Global and overview maps	Organic acids and derivatives	Carboxylic acids and derivatives	144.065	0.0243699	64.5	0	-0.126039	35989-16-3	Amino acids, peptides, and analogues
pos_1375	Dynorphin B (10-13)	-	-	HMDB0012936	M+H-2H2O	C20H39N5O6	6.4373	-	pos	-	-	-	-	Organic acids and derivatives	Carboxylic acids and derivatives	410.272	0.00792609	0	71.4	-9.58969	-	Amino acids, peptides, and analogues
pos_1696	DL-Allylglycine	-	-	HMDB0251510	M+H-H2O	C5H9NO2	7.7399	-	pos	-	-	-	-	Organic acids and derivatives	Carboxylic acids and derivatives	98.0604	0.0155624	0	39.4	3.13789	-	Amino acids, peptides, and analogues
pos_1699	Tranexamic Acid	-	-	PW_C008836;HMDB0014447;MJDBOTE0000780	M+H	C8H15NO2	7.7399	C12535	pos	-	-	-	-	Organic acids and derivatives	Carboxylic acids and derivatives	158.118	0.111662	0	48.3	-0.215801	1197-18-8	Amino acids, peptides, and analogues
pos_1798	L-2-Amino-3-methylenehexanoic acid	-	-	HMDB0030410	M+H-2H2O	C7H13NO2	7.6047	-	pos	-	-	-	-	Organic acids and derivatives	Carboxylic acids and derivatives	108.081	0.126373	0	34.1	1.85853	29784-96-1	Amino acids, peptides, and analogues
pos_1823	Ketoleucine	map01100;map01110;map00280;map00290;map01210;map01230;map00966	Metabolic pathways;Biosynthesis of secondary metabolites;Valine, leucine and isoleucine degradation;Valine, leucine and isoleucine biosynthesis;2-Oxocarboxylic acid metabolism;Biosynthesis of amino acids;Glucosinolate biosynthesis	PW_C000547;HMDB0000695	M+NH4	C6H10O3	7.5258	C00233	pos	Organic acids	Carboxylic acids	Metabolism;Metabolism;Metabolism;Metabolism;Metabolism;Metabolism;Metabolism	Global and overview maps;Global and overview maps;Amino acid metabolism;Amino acid metabolism;Global and overview maps;Global and overview maps;Biosynthesis of other secondary metabolites	Organic acids and derivatives	Keto acids and derivatives	148.097	0.0665681	48	0	-0.716428	816-66-0	Short-chain keto acids and derivatives
pos_1837	N-Acetylleucine	-	-	HMDB0011756	M+CH3OH+H	C8H15NO3	7.4626	C02710	pos	-	-	-	-	Organic acids and derivatives	Carboxylic acids and derivatives	206.139	0.110307	0	37.1	-0.499382	1188-21-2	Amino acids, peptides, and analogues
pos_186	Glycylprolylarginine	-	-	HMDB0252828	M+H-H2O, M+H	C13H24N6O4	6.1675	-	pos	-	-	-	-	Organic acids and derivatives	Carboxylic acids and derivatives	311.182	0.0379838	0	30.3	-1.28235	-	Amino acids, peptides, and analogues
pos_193	L-2-Amino-5-hydroxypentanoic acid	-	-	HMDB0031658	M+H-H2O, M+H	C5H11NO3	0.6625	-	pos	-	-	-	-	Organic acids and derivatives	Carboxylic acids and derivatives	116.071	0.0403647	0	47.8	1.4564	-	Amino acids, peptides, and analogues
pos_203	Idrapril	-	-	HMDB0253380	M+H-H2O, M+K	C11H18N2O5	1.9296	-	pos	-	-	-	-	Organic acids and derivatives	Carboxylic acids and derivatives	241.118	0.0243814	0	32.1	-1.06761	-	Amino acids, peptides, and analogues
pos_205	Pantothenate	map01100;map01110;map00770;map00410;map01240	Metabolic pathways;Biosynthesis of secondary metabolites;Pantothenate and CoA biosynthesis;beta-Alanine metabolism;Biosynthesis of cofactors	HMDB0250782;HMDB0000210	M+H-H2O, M+H	C9H17NO5	2.107	C00864	pos	Vitamins and cofactors	Vitamins	Metabolism;Metabolism;Metabolism;Metabolism;Metabolism	Global and overview maps;Global and overview maps;Metabolism of cofactors and vitamins;Metabolism of other amino acids;Global and overview maps	Organic acids and derivatives	Carboxylic acids and derivatives	220.118	0.0187744	41.8	0	-0.503232	79-83-4	Amino acids, peptides, and analogues
pos_2057	N-Eicosapentaenoyl Serine	-	-	HMDB0242079	M+H-2H2O	C23H35NO4	6.7875	-	pos	-	-	-	-	Organic acids and derivatives	Carboxylic acids and derivatives	354.246	0.0427226	0	30.8	7.12692	-	Amino acids, peptides, and analogues
pos_221	Suberylglycine	-	-	HMDB0000953	M+H-H2O, M+Na	C10H17NO5	2.611	-	pos	-	-	-	-	Organic acids and derivatives	Carboxylic acids and derivatives	214.107	0.0343527	0	52.4	-0.531813	60317-54-6	Amino acids, peptides, and analogues
pos_224	Dihydrokainic acid	-	-	HMDB0251319	M+NH4, M+ACN+Na	C10H17NO4	2.675	-	pos	-	-	-	-	Organic acids and derivatives	Carboxylic acids and derivatives	233.149	0.0488013	0	36.1	-1.13856	-	Amino acids, peptides, and analogues
pos_2421	L-prolinamide	-	-	HMDB0253910	2M+K	C5H10N2O	5.7914	C19781	pos	-	-	-	-	Organic acids and derivatives	Carboxylic acids and derivatives	267.12	0.290299	0	38.6	-7.14586	7531-52-4	Amino acids, peptides, and analogues
pos_2429	Mucronine D	-	-	HMDB0029335	M+H	C37H51N5O6	5.7366	C10009	pos	-	-	-	-	Organic acids and derivatives	Carboxylic acids and derivatives	662.389	0.0490641	0	33.1	-2.75302	38496-00-3	Amino acids, peptides, and analogues
pos_2506	N-Linoleoyl Phenylalanine	-	-	HMDB0241982	M+H-H2O	C27H41NO3	5.2444	-	pos	-	-	-	-	Organic acids and derivatives	Carboxylic acids and derivatives	410.305	0.059605	0	52.7	-0.317419	-	Amino acids, peptides, and analogues
pos_2509	Neuromedin N	-	-	HMDB0013022	M+K	C32H51N5O7	5.2129	C15868	pos	-	-	-	-	Organic acids and derivatives	Carboxylic acids and derivatives	656.342	0.0821283	0	57.3	0.53754	102577-25-3	Amino acids, peptides, and analogues
pos_2530	Arg-Thr-Lys-Arg	-	-	HMDB0304796	M+CH3OH+H	C22H45N11O6	5.04	-	pos	-	-	-	-	Organic acids and derivatives	Carboxylic acids and derivatives	592.384	0.00460918	0	49.8	-8.86088	-	Amino acids, peptides, and analogues
pos_2541	L-Leucine	map01100;map01110;map00280;map00290;map01210;map02010;map01230;map00966;map00970	Metabolic pathways;Biosynthesis of secondary metabolites;Valine, leucine and isoleucine degradation;Valine, leucine and isoleucine biosynthesis;2-Oxocarboxylic acid metabolism;ABC transporters;Biosynthesis of amino acids;Glucosinolate biosynthesis;Aminoacyl-tRNA biosynthesis	PW_C000540;HMDB0000687;MJDBOTE0001078	M+H-H2O	C6H13NO2	4.9545	C00123	pos	Peptides	Amino acids	Metabolism;Metabolism;Metabolism;Metabolism;Metabolism;Environmental Information Processing;Metabolism;Metabolism;Genetic Information Processing	Global and overview maps;Global and overview maps;Amino acid metabolism;Amino acid metabolism;Global and overview maps;Membrane transport;Global and overview maps;Biosynthesis of other secondary metabolites;Translation	Organic acids and derivatives	Carboxylic acids and derivatives	114.092	0.0787178	0	48.5	1.52978	61-90-5	Amino acids, peptides, and analogues
pos_2602	Deferoxamine	-	-	HMDB0014884;LMFA08020169;MJDBOTE0001596	M+ACN+Na	C25H48N6O8	4.4753	C06940	pos	-	-	-	-	Organic acids and derivatives	Carboxylic acids and derivatives	624.374	0.0601587	0	82.8	8.72045	70-51-9	Carboxylic acid derivatives
pos_2603	10-Hydroxydecanoic acid	-	-	HMDB0244272	M+ACN+H	C10H20O3	4.4753	C02774	pos	-	-	-	-	Organic acids and derivatives	Hydroxy acids and derivatives	230.175	0.0921954	0	40.4	-0.661466	1679-53-4	Medium-chain hydroxy acids and derivatives
pos_2606	2-Amino-3-cyclohexylpropanoic acid	-	-	HMDB0244979	M+H	C9H17NO2	4.4673	-	pos	-	-	-	-	Organic acids and derivatives	Carboxylic acids and derivatives	172.133	0.014471	0	46.6	-0.451197	-	Amino acids, peptides, and analogues
pos_2638	Hemiasterlin	-	-	HMDB0253082	M+ACN+Na	C30H46N4O4	4.2606	-	pos	-	-	-	-	Organic acids and derivatives	Carboxylic acids and derivatives	590.368	0.0614206	0	39.5	1.09131	-	Amino acids, peptides, and analogues
pos_2653	N-Docosahexaenoyl Alanine	-	-	HMDB0242007	M+Na	C25H37NO3	4.175	-	pos	-	-	-	-	Organic acids and derivatives	Carboxylic acids and derivatives	422.269	0.079772	0	40.9	5.30941	-	Amino acids, peptides, and analogues
pos_2669	Leu-Leu-Tyr	-	-	HMDB0304804	M+CH3OH+H	C21H33N3O5	4.063	C11331	pos	-	-	-	-	Organic acids and derivatives	Carboxylic acids and derivatives	440.279	0.0122464	0	95.6	9.2237	20368-24-5	Amino acids, peptides, and analogues
pos_2691	Hypoglycin B	-	-	HMDB0029428	M+ACN+Na	C12H18N2O5	3.919	C08280	pos	-	-	-	-	Organic acids and derivatives	Carboxylic acids and derivatives	334.139	0.0259848	0	47.6	7.21486	502-37-4	Amino acids, peptides, and analogues
pos_2755	3-Methylcrotonylglycine	-	-	HMDB0000459	M+2Na-H	C7H11NO3	3.0568	C20828	pos	-	-	-	-	Organic acids and derivatives	Carboxylic acids and derivatives	202.044	0.0235264	0	40.1	-5.36611	33008-07-0	Amino acids, peptides, and analogues
pos_2792	3-Amino-2-piperidone	-	-	HMDB0000323	M+H-H2O	C5H10N2O	2.8844	-	pos	-	-	-	-	Organic acids and derivatives	Carboxylic acids and derivatives	97.0764	0.0911717	0	32.8	3.36616	1892-22-4	Amino acids, peptides, and analogues
pos_2819	Pro-Pro-Phe	-	-	HMDB0304811	M+H	C19H25N3O4	2.6917	-	pos	-	-	-	-	Organic acids and derivatives	Carboxylic acids and derivatives	360.19	0.0445781	0	36.3	-5.1595	-	Amino acids, peptides, and analogues
pos_2828	Pantothenic Acid	map01100;map01110;map00770;map00410;map01240	Metabolic pathways;Biosynthesis of secondary metabolites;Pantothenate and CoA biosynthesis;beta-Alanine metabolism;Biosynthesis of cofactors	HMDB0250782;PW_C000136;HMDB0000210;MJDBOTE0000845	M+H	C9H17NO5	2.6431	C00864	pos	Vitamins and cofactors	Vitamins	Metabolism;Metabolism;Metabolism;Metabolism;Metabolism	Global and overview maps;Global and overview maps;Metabolism of cofactors and vitamins;Metabolism of other amino acids;Global and overview maps	Organic acids and derivatives	Carboxylic acids and derivatives	220.118	0.0214497	66.8	0	-0.489346	79-83-4	Amino acids, peptides, and analogues
pos_2839	Galactosylhydroxylysine	-	-	HMDB0000600;HMDB0246151;HMDB0242167	M+ACN+Na	C12H24N2O8	2.587	C05547	pos	-	-	-	-	Organic acids and derivatives	Carboxylic acids and derivatives	388.171	0.0335254	0	53.9	5.98132	32448-36-5	Amino acids, peptides, and analogues
pos_2870	2-(3-Carboxy-3-(methylammonio)propyl)-L-histidine	-	-	HMDB0011654	M+H-H2O	C11H19N4O4+	2.379	C04692	pos	-	-	-	-	Organic acids and derivatives	Carboxylic acids and derivatives	254.138	0.0459702	0	35.9	3.96816	-	Amino acids, peptides, and analogues
pos_2915	Hydroxyphenylacetylglycine	map00350	Tyrosine metabolism	HMDB0000735	M+CH3OH+H	C10H11NO4	1.9136	C05596	pos	-	-	Metabolism	Amino acid metabolism	Organic acids and derivatives	Carboxylic acids and derivatives	242.102	0.0502426	0	49.6	-1.17698	28116-23-6	Amino acids, peptides, and analogues
pos_2916	DL-2,5-Dihydrophenylalanine	-	-	HMDB0251507	M+H-H2O	C9H13NO2	1.9136	-	pos	-	-	-	-	Organic acids and derivatives	Carboxylic acids and derivatives	150.091	0.058702	0	38.7	-0.0974093	-	Amino acids, peptides, and analogues
pos_2922	[(2S,3R)-2-Amino-3-hydroxybutanoyl] (2S)-pyrrolidine-2-carboxylate	-	-	HMDB0257877	M+CH3OH+H	C9H16N2O4	1.8497	-	pos	-	-	-	-	Organic acids and derivatives	Carboxylic acids and derivatives	249.144	0.0076274	0	39.8	-1.19945	-	Amino acids, peptides, and analogues
pos_2930	2-Isopropyl-3-oxosuccinate	map01100;map01210;map01110;map00290	Metabolic pathways;2-Oxocarboxylic acid metabolism;Biosynthesis of secondary metabolites;Valine, leucine and isoleucine biosynthesis	HMDB0012149	M+ACN+H	C7H10O5	1.8016	C04236	pos	-	-	Metabolism;Metabolism;Metabolism;Metabolism	Global and overview maps;Global and overview maps;Global and overview maps;Amino acid metabolism	Organic acids and derivatives	Keto acids and derivatives	216.087	0.00306786	0	35.9	-0.503578	1245945-28-1	Short-chain keto acids and derivatives
pos_2935	D-Malic acid	map01100;map00650	Metabolic pathways;Butanoate metabolism	HMDB0031518	M+NH4	C4H6O5	1.7536	C00497	pos	-	-	Metabolism;Metabolism	Global and overview maps;Carbohydrate metabolism	Organic acids and derivatives	Hydroxy acids and derivatives	152.057	0.0296574	0	31.6	9.6756	636-61-3	Beta hydroxy acids and derivatives
pos_2943	N-(4-Aminobenzoyl)-L-glutamic acid	-	-	HMDB0255007	M+H	C12H14N2O5	1.6898	-	pos	-	-	-	-	Organic acids and derivatives	Carboxylic acids and derivatives	267.098	0.182318	0	72.4	-0.126577	-	Amino acids, peptides, and analogues
pos_2951	Oxidized glutathione	map01100;map00480;map01240	Metabolic pathways;Glutathione metabolism;Biosynthesis of cofactors	HMDB0003337;PW_C001847;HMDB0011691	M+H-H2O	C20H32N6O12S2	1.6739	C00127	pos	-	-	Metabolism;Metabolism;Metabolism	Global and overview maps;Metabolism of other amino acids;Global and overview maps	Organic acids and derivatives	Carboxylic acids and derivatives	595.155	0.0750348	0	58.3	9.767	15718-51-1;27025-41-8	Amino acids, peptides, and analogues
pos_2976	Norleucine	-	-	HMDB0251526;HMDB0001645	M+H	C6H13NO2	1.5139	C01933	pos	-	-	-	-	Organic acids and derivatives	Carboxylic acids and derivatives	132.102	0.0610173	84.2	0	0.216102	327-57-1	Amino acids, peptides, and analogues
pos_2982	Pyroglutamic Acid	map01100;map00480	Metabolic pathways;Glutathione metabolism	HMDB0000267;PW_C000182;MJDBOTE0000549	M+NH4	C5H7NO3	1.4179	C01879	pos	Peptides	Amino acids	Metabolism;Metabolism	Global and overview maps;Metabolism of other amino acids	Organic acids and derivatives	Carboxylic acids and derivatives	147.076	0.0280342	61.7	0	-0.386799	98-79-3	Amino acids, peptides, and analogues
pos_3013	S-Lactoylglutathione	map01100;map00620	Metabolic pathways;Pyruvate metabolism	HMDB0001066;PW_C000841	M+H-2H2O	C13H21N3O8S	1.1932	C03451	pos	-	-	Metabolism;Metabolism	Global and overview maps;Carbohydrate metabolism	Organic acids and derivatives	Carboxylic acids and derivatives	344.091	0.0084473	0	81.1	-1.04548	25138-66-3	Amino acids, peptides, and analogues
pos_3014	(2S)-2-Amino-3-[(2S)-2-amino-5-(diaminomethylideneamino)pentanoyl]oxypropanoic acid	-	-	HMDB0257845	M+Na	C9H19N5O4	1.1932	-	pos	-	-	-	-	Organic acids and derivatives	Carboxylic acids and derivatives	284.134	0.0277282	0	33.2	2.81618	-	Amino acids, peptides, and analogues
pos_3023	Nopalinic acid	-	-	HMDB0029437	M+H-H2O	C10H18N2O6	1.1366	C01683	pos	-	-	-	-	Organic acids and derivatives	Carboxylic acids and derivatives	245.113	0.022871	0	54.6	-0.640235	63409-16-5	Amino acids, peptides, and analogues
pos_3025	N-Acetyl-L-glutamate 5-semialdehyde	map01100;map00220;map01110;map01210;map00330;map01230	Metabolic pathways;Arginine biosynthesis;Biosynthesis of secondary metabolites;2-Oxocarboxylic acid metabolism;Arginine and proline metabolism;Biosynthesis of amino acids	HMDB0006488	M+H-H2O	C7H11NO4	1.1286	C01250	pos	-	-	Metabolism;Metabolism;Metabolism;Metabolism;Metabolism;Metabolism	Global and overview maps;Amino acid metabolism;Global and overview maps;Global and overview maps;Amino acid metabolism;Global and overview maps	Organic acids and derivatives	Carboxylic acids and derivatives	156.065	0.00514865	0	32.5	-0.371873	13074-21-0	Amino acids, peptides, and analogues
pos_3028	Hydroxypyruvic acid	map01100;map00630;map01110;map00260;map01200	Metabolic pathways;Glyoxylate and dicarboxylate metabolism;Biosynthesis of secondary metabolites;Glycine, serine and threonine metabolism;Carbon metabolism	PW_C001043;HMDB0001352	M+H-H2O	C3H4O4	1.0967	C00168	pos	-	-	Metabolism;Metabolism;Metabolism;Metabolism;Metabolism	Global and overview maps;Carbohydrate metabolism;Global and overview maps;Amino acid metabolism;Global and overview maps	Organic acids and derivatives	Hydroxy acids and derivatives	87.0081	0.0462512	0	37.6	4.22229	1113-60-6	Beta hydroxy acids and derivatives
pos_3033	3-Oxoglutaric acid	-	-	HMDB0013701	M+H	C5H6O5	1.0808	-	pos	-	-	-	-	Organic acids and derivatives	Keto acids and derivatives	147.029	0.0262046	0	33.9	-0.454834	542-05-2	Short-chain keto acids and derivatives
pos_3063	Argininosuccinic acid	map01100;map00220;map00250;map01110;map01230	Metabolic pathways;Arginine biosynthesis;Alanine, aspartate and glutamate metabolism;Biosynthesis of secondary metabolites;Biosynthesis of amino acids	HMDB0000052;PW_C000036	M+H	C10H18N4O6	0.9209	C03406	pos	Peptides	Amino acids	Metabolism;Metabolism;Metabolism;Metabolism;Metabolism	Global and overview maps;Amino acid metabolism;Amino acid metabolism;Global and overview maps;Global and overview maps	Organic acids and derivatives	Carboxylic acids and derivatives	291.129	0.0388562	0	37.1	-1.4354	2387-71-5	Amino acids, peptides, and analogues
pos_3071	2-Aminomuconic acid semialdehyde	map01100;map00380	Metabolic pathways;Tryptophan metabolism	PW_C000991;LMFA01060191;HMDB0001280	M+H-H2O	C6H7NO3	0.905	C03824	pos	-	-	Metabolism;Metabolism	Global and overview maps;Amino acid metabolism	Organic acids and derivatives	Carboxylic acids and derivatives	124.039	0.0489732	0	51.7	0.834025	245128-91-0	Amino acids, peptides, and analogues
pos_3135	2-Deoxy-2,3-dehydro-n-acetyl-neuraminic acid	-	-	HMDB0245680	M+H-2H2O	C11H17NO8	0.6702	-	pos	-	-	-	-	Organic acids and derivatives	Carboxylic acids and derivatives	256.081	0.0883187	0	47.4	-0.763514	-	Carboxylic acid derivatives
pos_3138	L-Glutamic gamma-semialdehyde	map01100;map01110;map00330;map00332;map01230	Metabolic pathways;Biosynthesis of secondary metabolites;Arginine and proline metabolism;Carbapenem biosynthesis;Biosynthesis of amino acids	PW_C001415;HMDB0002104	M+H-2H2O	C5H9NO3	0.6702	C01165	pos	-	-	Metabolism;Metabolism;Metabolism;Metabolism;Metabolism	Global and overview maps;Global and overview maps;Amino acid metabolism;Biosynthesis of other secondary metabolites;Global and overview maps	Organic acids and derivatives	Carboxylic acids and derivatives	96.0448	0.0159442	0	50	2.94799	496-92-4	Amino acids, peptides, and analogues
pos_3162	Oxoadipic acid	map01100;map00310;map01110;map00300;map01240;map01210;map01230;map00380	Metabolic pathways;Lysine degradation;Biosynthesis of secondary metabolites;Lysine biosynthesis;Biosynthesis of cofactors;2-Oxocarboxylic acid metabolism;Biosynthesis of amino acids;Tryptophan metabolism	HMDB0000225;PW_C000150;LMFA01170121	M+NH4	C6H8O5	0.6468	C00322	pos	Organic acids	Carboxylic acids	Metabolism;Metabolism;Metabolism;Metabolism;Metabolism;Metabolism;Metabolism;Metabolism	Global and overview maps;Amino acid metabolism;Global and overview maps;Amino acid metabolism;Global and overview maps;Global and overview maps;Global and overview maps;Amino acid metabolism	Organic acids and derivatives	Keto acids and derivatives	178.071	0.0212547	0	61.7	-0.502251	3184-35-8	Medium-chain keto acids and derivatives
pos_3166	Ureidoisobutyric acid	-	-	HMDB0002031;PW_C001363	M+H-H2O	C5H10N2O3	0.6468	C05100	pos	-	-	-	-	Organic acids and derivatives	Organic carbonic acids and derivatives	129.066	0.0404101	0	43.2	0.434399	19140-82-0;2905-86-4	Ureas
pos_3168	Glycyl-Methionine	-	-	HMDB0028847	2M+ACN+Na	C7H14N2O3S	0.6391	-	pos	-	-	-	-	Organic acids and derivatives	Carboxylic acids and derivatives	476.161	0.0725715	0	32.6	-0.316461	-	Amino acids, peptides, and analogues
pos_3183	Tilarginine	-	-	HMDB0029416	M+H	C7H16N4O2	0.6235	C03884	pos	-	-	-	-	Organic acids and derivatives	Carboxylic acids and derivatives	189.135	0.0537953	88	0	-0.323515	17035-90-4	Amino acids, peptides, and analogues
pos_3184	L-Threonine	map01100;map01110;map02010;map00290;map00470;map00860;map01230;map00260;map00261;map00970	Metabolic pathways;Biosynthesis of secondary metabolites;ABC transporters;Valine, leucine and isoleucine biosynthesis;D-Amino acid metabolism;Porphyrin metabolism;Biosynthesis of amino acids;Glycine, serine and threonine metabolism;Monobactam biosynthesis;Aminoacyl-tRNA biosynthesis	HMDB0000167;PW_C000109;MJDBOTE0000464	M+H	C4H9NO3	0.6235	C00188	pos	Peptides	Amino acids	Metabolism;Metabolism;Environmental Information Processing;Metabolism;Metabolism;Metabolism;Metabolism;Metabolism;Metabolism;Genetic Information Processing	Global and overview maps;Global and overview maps;Membrane transport;Amino acid metabolism;Metabolism of other amino acids;Metabolism of cofactors and vitamins;Global and overview maps;Amino acid metabolism;Biosynthesis of other secondary metabolites;Translation	Organic acids and derivatives	Carboxylic acids and derivatives	120.066	0.0660589	41	0	1.26367	72-19-5	Amino acids, peptides, and analogues
pos_3187	4,5-Dihydroorotic acid	map00240;map01100;map01240	Pyrimidine metabolism;Metabolic pathways;Biosynthesis of cofactors	HMDB0003349;HMDB0000528	2M+ACN+H	C5H6N2O4	0.6081	C00337	pos	-	-	Metabolism;Metabolism;Metabolism	Nucleotide metabolism;Global and overview maps;Global and overview maps	Organic acids and derivatives	Carboxylic acids and derivatives	358.101	0.153814	0	55.9	4.17814	5988-19-2;155-54-4	Amino acids, peptides, and analogues
pos_3286	1H-1,2,4-Triazole-3-carboxamide	-	-	HMDB0244869	2M+H	C3H4N4O	0.5392	-	pos	-	-	-	-	Organic acids and derivatives	Carboxylic acids and derivatives	225.083	0.242548	0	41.2	-5.77104	-	Carboxylic acid derivatives
pos_3317	N-Methyl-L-Proline	-	-	HMDB0094696	M+NH4	C6H11NO2	0.5232	C22223	pos	-	-	-	-	Organic acids and derivatives	Carboxylic acids and derivatives	147.113	0.0520491	53	0	-0.330888	475-11-6	Amino acids, peptides, and analogues
pos_3414	2-Amino-4-ethoxy-3-hydroxybutanoic acid	-	-	HMDB0032862	M+H-H2O	C6H13NO4	0.3551	-	pos	-	-	-	-	Organic acids and derivatives	Carboxylic acids and derivatives	146.081	0.0589818	0	71	-0.209282	98644-37-2	Amino acids, peptides, and analogues
pos_40	Ascorbalamic acid	-	-	HMDB0029944	M+H-H2O, M+H, M+H-2H2O	C9H13NO8	0.6625	-	pos	-	-	-	-	Organic acids and derivatives	Carboxylic acids and derivatives	246.061	0.0354166	0	63.5	-0.667328	41679-87-2	Amino acids, peptides, and analogues
pos_526	N(6)-Methyllysine	-	-	HMDB0002038	M+H	C7H16N2O2	0.5232	C02728	pos	-	-	-	-	Organic acids and derivatives	Carboxylic acids and derivatives	161.128	0.123275	37.9	0	-0.380351	1188-07-4	Amino acids, peptides, and analogues
pos_594	L-(+)-Arginine	map01100;map00220;map01110;map02010;map00330;map01230;map00470;map00970;map00261	Metabolic pathways;Arginine biosynthesis;Biosynthesis of secondary metabolites;ABC transporters;Arginine and proline metabolism;Biosynthesis of amino acids;D-Amino acid metabolism;Aminoacyl-tRNA biosynthesis;Monobactam biosynthesis	HMDB0000517	2M+H	C6H14N4O2	0.5925	C00062	pos	Peptides	Amino acids	Metabolism;Metabolism;Metabolism;Environmental Information Processing;Metabolism;Metabolism;Metabolism;Genetic Information Processing;Metabolism	Global and overview maps;Amino acid metabolism;Global and overview maps;Membrane transport;Amino acid metabolism;Global and overview maps;Metabolism of other amino acids;Translation;Biosynthesis of other secondary metabolites	Organic acids and derivatives	Carboxylic acids and derivatives	349.23	0.0473214	74	0	-1.38874	74-79-3	Amino acids, peptides, and analogues
pos_598	L-Proline	map01100;map01110;map02010;map00330;map01230;map00332;map00970;map00470	Metabolic pathways;Biosynthesis of secondary metabolites;ABC transporters;Arginine and proline metabolism;Biosynthesis of amino acids;Carbapenem biosynthesis;Aminoacyl-tRNA biosynthesis;D-Amino acid metabolism	HMDB0000162;HMDB0251528;PW_C000106;MJDBOTE0000527	M+NH4	C5H9NO2	0.6005	C00148	pos	Peptides	Amino acids	Metabolism;Metabolism;Environmental Information Processing;Metabolism;Metabolism;Metabolism;Genetic Information Processing;Metabolism	Global and overview maps;Global and overview maps;Membrane transport;Amino acid metabolism;Global and overview maps;Biosynthesis of other secondary metabolites;Translation;Metabolism of other amino acids	Organic acids and derivatives	Carboxylic acids and derivatives	133.097	0.262645	53.2	0	-0.0598851	147-85-3	Amino acids, peptides, and analogues
pos_618	L-Glutamine	map01100;map00630;map00220;map02010;map00230;map01240;map01232;map00470;map00910;map01230;map00240;map00250;map00970;map00750	Metabolic pathways;Glyoxylate and dicarboxylate metabolism;Arginine biosynthesis;ABC transporters;Purine metabolism;Biosynthesis of cofactors;Nucleotide metabolism;D-Amino acid metabolism;Nitrogen metabolism;Biosynthesis of amino acids;Pyrimidine metabolism;Alanine, aspartate and glutamate metabolism;Aminoacyl-tRNA biosynthesis;Vitamin B6 metabolism	PW_C000500;HMDB0000641;HMDB0003423;MJDBOTE0000775	M+H	C5H10N2O3	0.6314	C00064	pos	Peptides	Amino acids	Metabolism;Metabolism;Metabolism;Environmental Information Processing;Metabolism;Metabolism;Metabolism;Metabolism;Metabolism;Metabolism;Metabolism;Metabolism;Genetic Information Processing;Metabolism	Global and overview maps;Carbohydrate metabolism;Amino acid metabolism;Membrane transport;Nucleotide metabolism;Global and overview maps;Global and overview maps;Metabolism of other amino acids;Energy metabolism;Global and overview maps;Nucleotide metabolism;Amino acid metabolism;Translation;Metabolism of cofactors and vitamins	Organic acids and derivatives	Carboxylic acids and derivatives	147.076	0.0154533	78.2	0	-0.413157	5959-95-5;56-85-9	Amino acids, peptides, and analogues
pos_624	L-Canaline	-	-	HMDB0012251	M+ACN+H	C4H10N2O3	0.6391	C08270	pos	-	-	-	-	Organic acids and derivatives	Carboxylic acids and derivatives	176.103	0.114015	0	45.9	-0.0617004	496-93-5	Amino acids, peptides, and analogues
pos_642	Asparagine-betaxanthin	-	-	HMDB0304648	M+H-H2O	C13H15N3O7	0.6702	-	pos	-	-	-	-	Organic acids and derivatives	Carboxylic acids and derivatives	308.091	0.0395899	0	53.9	9.17851	-	Amino acids, peptides, and analogues
pos_697	Pipecolic Acid	map01100;map00960;map00310;map01110	Metabolic pathways;Tropane, piperidine and pyridine alkaloid biosynthesis;Lysine degradation;Biosynthesis of secondary metabolites	HMDB0000070;HMDB0000716;MJDBOTE0000664	M+H	C6H11NO2	0.913	C00408	pos	-	-	Metabolism;Metabolism;Metabolism;Metabolism	Global and overview maps;Biosynthesis of other secondary metabolites;Amino acid metabolism;Global and overview maps	Organic acids and derivatives	Carboxylic acids and derivatives	130.086	0.035144	67.7	0	0.324439	535-75-1;3105-95-1	Amino acids, peptides, and analogues
pos_704	L-4-Hydroxyglutamate semialdehyde	map01100;map00330	Metabolic pathways;Arginine and proline metabolism	HMDB0006556;PW_C002808	M+ACN+H	C5H9NO4	0.9289	C05938	pos	-	-	Metabolism;Metabolism	Global and overview maps;Amino acid metabolism	Organic acids and derivatives	Carboxylic acids and derivatives	189.087	0.0535653	0	38	0.00169882	-	Amino acids, peptides, and analogues
pos_719	N2-(2-Carboxymethyl-2-hydroxysuccinoyl)arginine	-	-	HMDB0032766	M+H	C12H20N4O8	1.033	-	pos	-	-	-	-	Organic acids and derivatives	Carboxylic acids and derivatives	349.135	0.037952	0	43.1	-1.3383	87605-91-2	Amino acids, peptides, and analogues
pos_722	Homocitric acid	map01100;map01110;map00300;map01240;map01210;map00620;map01230	Metabolic pathways;Biosynthesis of secondary metabolites;Lysine biosynthesis;Biosynthesis of cofactors;2-Oxocarboxylic acid metabolism;Pyruvate metabolism;Biosynthesis of amino acids	HMDB0003518	M+NH4	C7H10O7	1.057	C01251	pos	-	-	Metabolism;Metabolism;Metabolism;Metabolism;Metabolism;Metabolism;Metabolism	Global and overview maps;Global and overview maps;Amino acid metabolism;Global and overview maps;Global and overview maps;Carbohydrate metabolism;Global and overview maps	Organic acids and derivatives	Carboxylic acids and derivatives	224.076	0.0271294	0	47.2	-0.813956	13052-73-8	Tricarboxylic acids and derivatives
pos_728	L-Valine, N-(2-hydroxy-3-butenyl)-	-	-	HMDB0253927	M+ACN+H	C9H17NO3	1.0888	-	pos	-	-	-	-	Organic acids and derivatives	Carboxylic acids and derivatives	229.155	0.0376241	0	39.7	-0.562294	-	Amino acids, peptides, and analogues
pos_730	Ophthalmic Acid	-	-	HMDB0005765	M+H	C11H19N3O6	1.1127	-	pos	-	-	-	-	Organic acids and derivatives	Carboxylic acids and derivatives	290.134	0.0310683	58.4	0	-1.36722	495-27-2	Amino acids, peptides, and analogues
pos_731	(1r,3r)-1-Aminocyclopentane-1,3-dicarboxylic acid	-	-	HMDB0242328	M+H	C7H11NO4	1.1207	-	pos	-	-	-	-	Organic acids and derivatives	Carboxylic acids and derivatives	174.076	0.0493966	0	41.3	0.108379	-	Amino acids, peptides, and analogues
pos_743	Histidylleucine	-	-	HMDB0028889;HMDB0253179	M+H	C12H20N4O3	1.2492	C05010	pos	-	-	-	-	Organic acids and derivatives	Carboxylic acids and derivatives	269.161	0.0117586	0	37.3	-1.12886	7763-65-7	Amino acids, peptides, and analogues
pos_75	N-Undecanoylglycine	-	-	HMDB0013286	M+H-H2O, M+H, M+Na	C13H25NO3	6.1123	-	pos	-	-	-	-	Organic acids and derivatives	Carboxylic acids and derivatives	266.173	0.0926331	0	36.4	-0.171651	-	Amino acids, peptides, and analogues
pos_762	Homoarginine	-	-	HMDB0000670;MJDBOTE0000599	M+H	C7H16N4O2	1.4179	C01924	pos	-	-	-	-	Organic acids and derivatives	Carboxylic acids and derivatives	189.135	0.0816361	57.3	0	0.00473187	156-86-5	Amino acids, peptides, and analogues
pos_792	3-Hydroxyoctanoic acid	-	-	HMDB0001954	M+ACN+H	C8H16O3	1.6818	C20793	pos	-	-	-	-	Organic acids and derivatives	Hydroxy acids and derivatives	202.144	0.108787	0	33.7	-0.467239	33796-86-0;14292-27-4	Medium-chain hydroxy acids and derivatives
pos_818	Kainic acid	-	-	HMDB0253757	M+H-H2O	C10H15NO4	1.9136	C12819	pos	-	-	-	-	Organic acids and derivatives	Carboxylic acids and derivatives	196.097	0.049511	0	63.6	-0.437886	487-79-6	Amino acids, peptides, and analogues
pos_828	L-Coprine	-	-	HMDB0034266	M+H-H2O	C8H14N2O4	2.123	C08271	pos	-	-	-	-	Organic acids and derivatives	Carboxylic acids and derivatives	185.092	0.0381484	0	40.3	-0.136074	58919-61-2	Amino acids, peptides, and analogues
pos_84	(2S,2'S)-Pyrosaccharopine	-	-	HMDB0038676	M+H, 2M+H, M+Na	C11H18N2O5	1.9136	-	pos	-	-	-	-	Organic acids and derivatives	Carboxylic acids and derivatives	259.129	0.0291681	0	60	-0.880967	38495-84-0	Amino acids, peptides, and analogues
pos_847	Glutamylvaline	-	-	HMDB0028832	M+H	C10H18N2O5	2.355	-	pos	-	-	-	-	Organic acids and derivatives	Carboxylic acids and derivatives	247.129	0.0619794	0	61.4	-0.97803	1453453	Amino acids, peptides, and analogues
pos_849	O-Succinyl-L-homoserine	map01100;map00270;map01110;map00920;map01230	Metabolic pathways;Cysteine and methionine metabolism;Biosynthesis of secondary metabolites;Sulfur metabolism;Biosynthesis of amino acids	HMDB0255868	M+H-H2O	C8H13NO6	2.371	C01118	pos	-	-	Metabolism;Metabolism;Metabolism;Metabolism;Metabolism	Global and overview maps;Amino acid metabolism;Global and overview maps;Energy metabolism;Global and overview maps	Organic acids and derivatives	Carboxylic acids and derivatives	202.071	0.0352609	0	42	-0.408226	1492-23-5	Amino acids, peptides, and analogues
pos_850	(S)-3-Hydroxybutyric acid	-	-	HMDB0000442;LMFA01050463	2M+ACN+H	C4H8O3	2.371	C03197	pos	-	-	-	-	Organic acids and derivatives	Hydroxy acids and derivatives	250.128	0.0366568	0	63.9	-1.05918	6168-83-8	Beta hydroxy acids and derivatives
pos_888	Hydroxyprolyl-Leucine	-	-	HMDB0028867	M+CH3OH+H	C11H20N2O4	2.7157	-	pos	-	-	-	-	Organic acids and derivatives	Carboxylic acids and derivatives	277.175	0.0571614	0	43.4	-1.22622	-	Amino acids, peptides, and analogues
pos_935	Diaminopimelic acid	map01100;map01110;map00470;map01230;map00300	Metabolic pathways;Biosynthesis of secondary metabolites;D-Amino acid metabolism;Biosynthesis of amino acids;Lysine biosynthesis	HMDB0242532;HMDB0001370	2M+K	C7H14N2O4	3.135	C00666	pos	-	-	Metabolism;Metabolism;Metabolism;Metabolism;Metabolism	Global and overview maps;Global and overview maps;Metabolism of other amino acids;Global and overview maps;Amino acid metabolism	Organic acids and derivatives	Carboxylic acids and derivatives	419.152	0.121728	0	32.6	-5.13615	583-93-7	Amino acids, peptides, and analogues
pos_946	Aspartame	-	-	HMDB0001894;MJDBOTE0001640	M+H	C14H18N2O5	3.463	C11045	pos	-	-	-	-	Organic acids and derivatives	Carboxylic acids and derivatives	295.128	0.1774	36.6	0	-1.60594	22839-47-0	Amino acids, peptides, and analogues
pos_994	N-Linoleoyl Tyrosine	-	-	HMDB0241987	M+CH3OH+H	C27H41NO4	4.007	-	pos	-	-	-	-	Organic acids and derivatives	Carboxylic acids and derivatives	476.337	0.00719387	0	64.2	-0.946866	-	Amino acids, peptides, and analogues
pos_2843	3-Hydroxybutyric acid	map01100;map00650	Metabolic pathways;Butanoate metabolism	PW_C000258;HMDB0000442;HMDB0000011	2M+ACN+H	C4H8O3	2.579	C01089	pos	Organic acids	Carboxylic acids	Metabolism;Metabolism	Global and overview maps;Carbohydrate metabolism	Organic acids and derivatives	Hydroxy acids and derivatives	250.128	0.0318068	0	47.2	-0.940652	625-72-9;300-85-6;6168-83-8	Beta hydroxy acids and derivatives
pos_2804	Acetylcysteine	-	-	HMDB0000574;HMDB0001890;MJDBOTE0001037	2M+ACN+H	C5H9NO3S	2.7957	C06809	pos	-	-	-	-	Organic acids and derivatives	Carboxylic acids and derivatives	368.097	0.0569985	0	41.4	8.5005	616-91-1;52-90-4	Amino acids, peptides, and analogues
pos_746	Aconitic acid	map01100;map00630;map01110;map01210;map00020;map00660	Metabolic pathways;Glyoxylate and dicarboxylate metabolism;Biosynthesis of secondary metabolites;2-Oxocarboxylic acid metabolism;Citrate cycle (TCA cycle);C5-Branched dibasic acid metabolism	HMDB0000072;HMDB0000958;HMDB0247961	M+NH4	C6H6O6	1.2812	C02341;C00417	pos	Organic acids	Carboxylic acids	Metabolism;Metabolism;Metabolism;Metabolism;Metabolism;Metabolism	Global and overview maps;Carbohydrate metabolism;Global and overview maps;Global and overview maps;Carbohydrate metabolism;Carbohydrate metabolism	Organic acids and derivatives	Carboxylic acids and derivatives	192.05	0.032407	0	56.2	-0.464824	585-84-2;4023-65-8	Tricarboxylic acids and derivatives
pos_2812	Allysine	map01100;map00310;map01110;map00300;map00960;map01230	Metabolic pathways;Lysine degradation;Biosynthesis of secondary metabolites;Lysine biosynthesis;Tropane, piperidine and pyridine alkaloid biosynthesis;Biosynthesis of amino acids	HMDB0303320;HMDB0001263;PW_C000976	2M+H	C6H11NO3	2.7477	C04076	pos	-	-	Metabolism;Metabolism;Metabolism;Metabolism;Metabolism;Metabolism	Global and overview maps;Amino acid metabolism;Global and overview maps;Amino acid metabolism;Biosynthesis of other secondary metabolites;Global and overview maps	Organic acids and derivatives	Carboxylic acids and derivatives	291.155	0.0452545	0	39.1	-1.52171	1962-83-0;6665-12-9	Amino acids, peptides, and analogues
pos_607	Aspartic Acid	map02010;map01240;map00270;map01200;map00999;map00250;map00410;map00770;map00470;map00710;map01100;map00220;map00300;map01210;map00340;map01230;map00260;map00261;map01110;map00760;map00460;map00970	ABC transporters;Biosynthesis of cofactors;Cysteine and methionine metabolism;Carbon metabolism;Biosynthesis of various plant secondary metabolites;Alanine, aspartate and glutamate metabolism;beta-Alanine metabolism;Pantothenate and CoA biosynthesis;D-Amino acid metabolism;Carbon fixation in photosynthetic organisms;Metabolic pathways;Arginine biosynthesis;Lysine biosynthesis;2-Oxocarboxylic acid…	HMDB0000191;HMDB0006483;MJDBOTE0000530	M+H	C4H7NO4	0.6081	C00049	pos	Peptides;Hormones and transmitters	Amino acids;Neurotransmitters	Environmental Information Processing;Metabolism;Metabolism;Metabolism;Metabolism;Metabolism;Metabolism;Metabolism;Metabolism;Metabolism;Metabolism;Metabolism;Metabolism;Metabolism;Metabolism;Metabolism;Metabolism;Metabolism;Metabolism;Metabolism;Metabolism;Genetic Information Processing	Membrane transport;Global and overview maps;Amino acid metabolism;Global and overview maps;Biosynthesis of other secondary metabolites;Amino acid metabolism;Metabolism of other amino acids;Metabolism of cofactors and vitamins;Metabolism of other amino acids;Energy metabolism;Global and overview maps;Amino acid metabolism;Amino acid metabolism;Global and overview maps;Amino acid metabolism;Global …	Organic acids and derivatives	Carboxylic acids and derivatives	134.045	0.0277799	81.8	0	-0.0895799	56-84-8;1783-96-6;617-45-8	Amino acids, peptides, and analogues
pos_1159	Enalaprilat	-	-	PW_C022647;HMDB0041886;HMDB0014722;MJDBOTE0000315	M+CH3OH+H	C18H24N2O5	5.3151	C06977	pos	-	-	-	-	Organic acids and derivatives	Carboxylic acids and derivatives	381.202	0.0938093	0	45.6	-1.37267	76420-72-9;75847-73-3	Amino acids, peptides, and analogues
pos_129	L-Glutamate	map02010;map01240;map01200;map00330;map00220;map00332;map00250;map00630;map00430;map00470;map00860;map01100;map00480;map01210;map00340;map00524;map01230;map01110;map00660;map00650;map00910;map00970	ABC transporters;Biosynthesis of cofactors;Carbon metabolism;Arginine and proline metabolism;Arginine biosynthesis;Carbapenem biosynthesis;Alanine, aspartate and glutamate metabolism;Glyoxylate and dicarboxylate metabolism;Taurine and hypotaurine metabolism;D-Amino acid metabolism;Porphyrin metabolism;Metabolic pathways;Glutathione metabolism;2-Oxocarboxylic acid metabolism;Histidine metabolism;N…	HMDB0060475;HMDB0000148;HMDB0003339	M+H-H2O, M+H	C5H9NO4	0.6314	C00025	pos	Peptides;Hormones and transmitters	Amino acids;Neurotransmitters	Environmental Information Processing;Metabolism;Metabolism;Metabolism;Metabolism;Metabolism;Metabolism;Metabolism;Metabolism;Metabolism;Metabolism;Metabolism;Metabolism;Metabolism;Metabolism;Metabolism;Metabolism;Metabolism;Metabolism;Metabolism;Metabolism;Genetic Information Processing	Membrane transport;Global and overview maps;Global and overview maps;Amino acid metabolism;Amino acid metabolism;Biosynthesis of other secondary metabolites;Amino acid metabolism;Carbohydrate metabolism;Metabolism of other amino acids;Metabolism of other amino acids;Metabolism of cofactors and vitamins;Global and overview maps;Metabolism of other amino acids;Global and overview maps;Amino acid me…	Organic acids and derivatives	Carboxylic acids and derivatives	148.06	0.0234651	73.6	0	-0.621133	56-86-0;6893-26-1	Amino acids, peptides, and analogues
pos_992	Septacidin	-	-	HMDB0258241	M+H	C30H51N7O7	3.999	C15754	pos	-	-	-	-	Organic acids and derivatives	Carboxylic acids and derivatives	622.394	0.0256939	0	65.4	3.43201	62362-59-8	Amino acids, peptides, and analogues
neg_1173	Epoxomicin	-	-	HMDB0251879	M+Cl	C28H50N4O7	6.2054	-	neg	-	-	-	-	Organic acids and derivatives	Carboxylic acids and derivatives	589.335	0.17351	0	80.2	-4.42498	-	Amino acids, peptides, and analogues
neg_1197	8-Hydroxy-5,6-octadienoic acid	-	-	LMFA01031076;HMDB0031101	3M-H	C8H12O3	6.1118	-	neg	-	-	-	-	Organic acids and derivatives	Hydroxy acids and derivatives	467.229	0.157385	0	67.6	0.475421	-	Medium-chain hydroxy acids and derivatives
neg_1203	Cyclohexanecarboxylic acid	map01100	Metabolic pathways	HMDB0031342	2M-H	C7H12O2	6.0963	C09822	neg	-	-	Metabolism	Global and overview maps	Organic acids and derivatives	Carboxylic acids and derivatives	255.16	0.0579767	0	32.4	0.432262	98-89-5	Carboxylic acids
neg_1206	Leukotriene C5	-	-	HMDB0012993	M+Na-2H	C30H45N3O9S	6.0728	-	neg	-	-	-	-	Organic acids and derivatives	Carboxylic acids and derivatives	644.261	0.212263	0	37.1	-1.78417	75207-09-9	Amino acids, peptides, and analogues
neg_1230	Histamine-betaxanthin	-	-	HMDB0304688	M-H	C14H16N4O4	5.8677	-	neg	-	-	-	-	Organic acids and derivatives	Carboxylic acids and derivatives	303.109	0.119825	0	40.7	-3.68363	-	Amino acids, peptides, and analogues
neg_1282	Linatine	map00470	D-Amino acid metabolism	HMDB0038516	2M+Hac-H	C10H17N3O5	4.5314	C05939	neg	-	-	Metabolism	Metabolism of other amino acids	Organic acids and derivatives	Carboxylic acids and derivatives	577.251	0.0450819	0	64.1	6.69429	10139-06-7	Amino acids, peptides, and analogues
neg_1283	3-Hydroxysuberic acid	-	-	HMDB0000325	2M+Hac-H	C8H14O5	4.3779	-	neg	-	-	-	-	Organic acids and derivatives	Hydroxy acids and derivatives	439.182	0.162476	0	48.9	0.776394	73141-47-6	Medium-chain hydroxy acids and derivatives
neg_1306	Fructosyl valine	-	-	HMDB0252496	M+Na-2H	C11H21NO7	3.5837	-	neg	-	-	-	-	Organic acids and derivatives	Carboxylic acids and derivatives	300.107	0.0980675	0	60.9	0.93839	-	Amino acids, peptides, and analogues
neg_1322	2,3,4,5-Tetrahydro-2-pyridinecarboxylic acid	map01100;map00960;map00310;map01110	Metabolic pathways;Tropane, piperidine and pyridine alkaloid biosynthesis;Lysine degradation;Biosynthesis of secondary metabolites	HMDB0012130	2M+FA-H	C6H9NO2	3.4633	C00450	neg	-	-	Metabolism;Metabolism;Metabolism;Metabolism	Global and overview maps;Biosynthesis of other secondary metabolites;Amino acid metabolism;Global and overview maps	Organic acids and derivatives	Carboxylic acids and derivatives	299.125	0.199478	0	43.6	0.449562	73980-78-6	Amino acids, peptides, and analogues
neg_1329	D-Pantothenic acid	map01100;map01110;map00770;map00410;map01240	Metabolic pathways;Biosynthesis of secondary metabolites;Pantothenate and CoA biosynthesis;beta-Alanine metabolism;Biosynthesis of cofactors	HMDB0250782;HMDB0000210	M-H	C9H17NO5	3.1484	C00864	neg	Vitamins and cofactors	Vitamins	Metabolism;Metabolism;Metabolism;Metabolism;Metabolism	Global and overview maps;Global and overview maps;Metabolism of cofactors and vitamins;Metabolism of other amino acids;Global and overview maps	Organic acids and derivatives	Carboxylic acids and derivatives	218.103	0.100676	66.8	0	-1.03132	79-83-4	Amino acids, peptides, and analogues
neg_1341	L-Phenylalanine	map01100;map00996;map01110;map00970;map01210;map00960;map02010;map00999;map01230;map00966;map00460;map00940;map00470;map00360;map00400	Metabolic pathways;Biosynthesis of various alkaloids;Biosynthesis of secondary metabolites;Aminoacyl-tRNA biosynthesis;2-Oxocarboxylic acid metabolism;Tropane, piperidine and pyridine alkaloid biosynthesis;ABC transporters;Biosynthesis of various plant secondary metabolites;Biosynthesis of amino acids;Glucosinolate biosynthesis;Cyanoamino acid metabolism;Phenylpropanoid biosynthesis;D-Amino acid …	HMDB0000159;PW_C000104;HMDB0250791;MJDBAA00000196	M-H	C9H11NO2	2.42	C00079	neg	Peptides	Amino acids	Metabolism;Metabolism;Metabolism;Genetic Information Processing;Metabolism;Metabolism;Environmental Information Processing;Metabolism;Metabolism;Metabolism;Metabolism;Metabolism;Metabolism;Metabolism;Metabolism	Global and overview maps;Biosynthesis of other secondary metabolites;Global and overview maps;Translation;Global and overview maps;Biosynthesis of other secondary metabolites;Membrane transport;Biosynthesis of other secondary metabolites;Global and overview maps;Biosynthesis of other secondary metabolites;Metabolism of other amino acids;Biosynthesis of other secondary metabolites;Metabolism of ot…	Organic acids and derivatives	Carboxylic acids and derivatives	164.071	0.297219	85	0	-4.07981	63-91-2	Amino acids, peptides, and analogues
neg_1347	Saccharopine	map01100;map00310;map01110;map00300;map01230	Metabolic pathways;Lysine degradation;Biosynthesis of secondary metabolites;Lysine biosynthesis;Biosynthesis of amino acids	HMDB0000279;PW_C000189	M-H2O-H	C11H20N2O6	1.9486	C00449	neg	-	-	Metabolism;Metabolism;Metabolism;Metabolism;Metabolism	Global and overview maps;Amino acid metabolism;Global and overview maps;Amino acid metabolism;Global and overview maps	Organic acids and derivatives	Carboxylic acids and derivatives	257.114	0.0651732	0	67.2	0.268511	997-68-2	Amino acids, peptides, and analogues
neg_1349	Erythro-4-hydroxy-L-glutamate(1-)	-	-	HMDB0062752	M-H2O-H	C5H9NO5	1.9014	C03079	neg	-	-	-	-	Organic acids and derivatives	Carboxylic acids and derivatives	144.03	0.0743381	0	37.9	-4.45397	-	Amino acids, peptides, and analogues
neg_1356	Alpha-Ketoglutarate cyanohydrin	-	-	HMDB0248224	2M+FA-H	C5H6O5	1.7145	-	neg	-	-	-	-	Organic acids and derivatives	Carboxylic acids and derivatives	337.042	0.196731	0	51.3	1.01426	-	Dicarboxylic acids and derivatives
neg_1362	2-Oxoadipic Acid	map01100;map00310;map01110;map00300;map01240;map01210;map01230;map00380	Metabolic pathways;Lysine degradation;Biosynthesis of secondary metabolites;Lysine biosynthesis;Biosynthesis of cofactors;2-Oxocarboxylic acid metabolism;Biosynthesis of amino acids;Tryptophan metabolism	HMDB0000225	M-H	C6H8O5	1.6766	C00322	neg	Organic acids	Carboxylic acids	Metabolism;Metabolism;Metabolism;Metabolism;Metabolism;Metabolism;Metabolism;Metabolism	Global and overview maps;Amino acid metabolism;Global and overview maps;Amino acid metabolism;Global and overview maps;Global and overview maps;Global and overview maps;Amino acid metabolism	Organic acids and derivatives	Keto acids and derivatives	159.029	0.0931749	63.6	0	-4.13749	3184-35-8	Medium-chain keto acids and derivatives
neg_1379	Phenylacetohydroximoyl-glutathione	-	-	HMDB0304460	M-H2O-H	C18H23N4O7S-	1.2899	-	neg	-	-	-	-	Organic acids and derivatives	Carboxylic acids and derivatives	420.109	0.087442	0	58.1	-5.10872	-	Amino acids, peptides, and analogues
neg_1380	Trans-Aconitic Acid	map01100;map00660	Metabolic pathways;C5-Branched dibasic acid metabolism	HMDB0000958;MJDBOTE0001106	M-H	C6H6O6	1.2899	C02341	neg	Organic acids	Carboxylic acids	Metabolism;Metabolism	Global and overview maps;Carbohydrate metabolism	Organic acids and derivatives	Carboxylic acids and derivatives	173.009	0.0200431	64	0	-3.47637	4023-65-8	Tricarboxylic acids and derivatives
neg_1382	N-Acetyl-L-Glutamic Acid	map01100;map01210;map00220;map01110;map01230	Metabolic pathways;2-Oxocarboxylic acid metabolism;Arginine biosynthesis;Biosynthesis of secondary metabolites;Biosynthesis of amino acids	HMDB0001138;MJDBOTE0000638	M-H	C7H11NO5	1.2822	C00624	neg	-	-	Metabolism;Metabolism;Metabolism;Metabolism;Metabolism	Global and overview maps;Global and overview maps;Amino acid metabolism;Global and overview maps;Global and overview maps	Organic acids and derivatives	Carboxylic acids and derivatives	188.056	0.0277623	86.8	0	-2.46097	1188-37-0	Amino acids, peptides, and analogues
neg_1384	Glutamine-glutamate	-	-	HMDB0252813	M-H2O-H	C10H17N3O7	1.2744	-	neg	-	-	-	-	Organic acids and derivatives	Carboxylic acids and derivatives	272.089	0.0147648	0	51.3	0.734238	-	Amino acids, peptides, and analogues
neg_1393	Glutaric acid	map01100;map00310;map00071	Metabolic pathways;Lysine degradation;Fatty acid degradation	HMDB0000661	M+FA-H	C5H8O4	1.1589	C00489	neg	Organic acids	Carboxylic acids	Metabolism;Metabolism;Metabolism	Global and overview maps;Amino acid metabolism;Lipid metabolism	Organic acids and derivatives	Carboxylic acids and derivatives	177.04	0.0352348	0	61.8	-4.92277	110-94-1	Dicarboxylic acids and derivatives
neg_1400	Citric acid	map01100;map00630;map01110;map01240;map01210;map01200;map01230;map00250;map00020	Metabolic pathways;Glyoxylate and dicarboxylate metabolism;Biosynthesis of secondary metabolites;Biosynthesis of cofactors;2-Oxocarboxylic acid metabolism;Carbon metabolism;Biosynthesis of amino acids;Alanine, aspartate and glutamate metabolism;Citrate cycle (TCA cycle)	PW_C000063;HMDB0000094	M-H	C6H8O7	1.0903	C00158	neg	Organic acids	Carboxylic acids	Metabolism;Metabolism;Metabolism;Metabolism;Metabolism;Metabolism;Metabolism;Metabolism;Metabolism	Global and overview maps;Carbohydrate metabolism;Global and overview maps;Global and overview maps;Global and overview maps;Global and overview maps;Global and overview maps;Amino acid metabolism;Carbohydrate metabolism	Organic acids and derivatives	Carboxylic acids and derivatives	191.019	0.00877288	96.2	0	-2.54771	77-92-9	Tricarboxylic acids and derivatives
neg_1412	Phosphoenolpyruvic acid	map01100;map00996;map01110;map01240;map01200;map00999;map00440;map00620;map00010;map00710;map01230;map00020;map00400	Metabolic pathways;Biosynthesis of various alkaloids;Biosynthesis of secondary metabolites;Biosynthesis of cofactors;Carbon metabolism;Biosynthesis of various plant secondary metabolites;Phosphonate and phosphinate metabolism;Pyruvate metabolism;Glycolysis / Gluconeogenesis;Carbon fixation in photosynthetic organisms;Biosynthesis of amino acids;Citrate cycle (TCA cycle);Phenylalanine, tyrosine an…	HMDB0000263;PW_C000180	M+FA-H	C3H5O6P	0.9216	C00074	neg	-	-	Metabolism;Metabolism;Metabolism;Metabolism;Metabolism;Metabolism;Metabolism;Metabolism;Metabolism;Metabolism;Metabolism;Metabolism;Metabolism	Global and overview maps;Biosynthesis of other secondary metabolites;Global and overview maps;Global and overview maps;Global and overview maps;Biosynthesis of other secondary metabolites;Metabolism of other amino acids;Carbohydrate metabolism;Carbohydrate metabolism;Energy metabolism;Global and overview maps;Carbohydrate metabolism;Amino acid metabolism	Organic acids and derivatives	Organic phosphoric acids and derivatives	212.98	0.0727748	0	60.6	-0.711913	138-08-9	Phosphate esters
neg_1413	Methoxymalic acid	-	-	HMDB0302351	M-H	C5H6O5	0.9139	-	neg	-	-	-	-	Organic acids and derivatives	Carboxylic acids and derivatives	145.013	0.0352688	0	43.3	-5.1989	-	Dicarboxylic acids and derivatives
neg_1439	Oxoglutaric acid	map01100;map00630;map00310;map01110;map00300;map01240;map01210;map00340;map00040;map00470;map00220;map00053;map00020;map00250;map01230;map01200;map00650;map00660;map00430	Metabolic pathways;Glyoxylate and dicarboxylate metabolism;Lysine degradation;Biosynthesis of secondary metabolites;Lysine biosynthesis;Biosynthesis of cofactors;2-Oxocarboxylic acid metabolism;Histidine metabolism;Pentose and glucuronate interconversions;D-Amino acid metabolism;Arginine biosynthesis;Ascorbate and aldarate metabolism;Citrate cycle (TCA cycle);Alanine, aspartate and glutamate meta…	PW_C000134;HMDB0000208	2M+FA-H	C5H6O5	0.7371	C00026	neg	Organic acids	Carboxylic acids	Metabolism;Metabolism;Metabolism;Metabolism;Metabolism;Metabolism;Metabolism;Metabolism;Metabolism;Metabolism;Metabolism;Metabolism;Metabolism;Metabolism;Metabolism;Metabolism;Metabolism;Metabolism;Metabolism	Global and overview maps;Carbohydrate metabolism;Amino acid metabolism;Global and overview maps;Amino acid metabolism;Global and overview maps;Global and overview maps;Amino acid metabolism;Carbohydrate metabolism;Metabolism of other amino acids;Amino acid metabolism;Carbohydrate metabolism;Carbohydrate metabolism;Amino acid metabolism;Global and overview maps;Global and overview maps;Carbohydrat…	Organic acids and derivatives	Keto acids and derivatives	337.042	0.0450431	0	49.9	0.94732	328-50-7	Gamma-keto acids and derivatives
neg_145	N-Methyl-L-Glutamic Acid	map01100	Metabolic pathways	HMDB0062660	M-H2O-H, M-H	C6H11NO4	0.6833	C01046	neg	-	-	Metabolism	Global and overview maps	Organic acids and derivatives	Carboxylic acids and derivatives	160.061	0.0393043	72.1	0	-4.00797	35989-16-3	Amino acids, peptides, and analogues
neg_1464	Tri-glyceride	-	-	HMDB0259133	M+FA-H	C9H12O9	0.6833	-	neg	-	-	-	-	Organic acids and derivatives	Carboxylic acids and derivatives	309.047	0.0726273	0	46.7	0.939025	-	Tricarboxylic acids and derivatives
neg_147	TS-943	-	-	HMDB0259310	M-H, M+K-2H	C21H25N5O6S	0.6383	-	neg	-	-	-	-	Organic acids and derivatives	Carboxylic acids and derivatives	474.147	0.0651921	0	36	2.98432	-	Amino acids, peptides, and analogues
neg_1473	Succinic acid	map01100;map00630;map00310;map01110;map00640;map00920;map00650;map01200;map00620;map00760;map00250;map00360;map00350;map00020;map00190	Metabolic pathways;Glyoxylate and dicarboxylate metabolism;Lysine degradation;Biosynthesis of secondary metabolites;Propanoate metabolism;Sulfur metabolism;Butanoate metabolism;Carbon metabolism;Pyruvate metabolism;Nicotinate and nicotinamide metabolism;Alanine, aspartate and glutamate metabolism;Phenylalanine metabolism;Tyrosine metabolism;Citrate cycle (TCA cycle);Oxidative phosphorylation	HMDB0000254;LMFA01170043;PW_C000174	M+FA-H	C4H6O4	0.6683	C00042	neg	Organic acids	Carboxylic acids	Metabolism;Metabolism;Metabolism;Metabolism;Metabolism;Metabolism;Metabolism;Metabolism;Metabolism;Metabolism;Metabolism;Metabolism;Metabolism;Metabolism;Metabolism	Global and overview maps;Carbohydrate metabolism;Amino acid metabolism;Global and overview maps;Carbohydrate metabolism;Energy metabolism;Carbohydrate metabolism;Global and overview maps;Carbohydrate metabolism;Metabolism of cofactors and vitamins;Amino acid metabolism;Amino acid metabolism;Amino acid metabolism;Carbohydrate metabolism;Energy metabolism	Organic acids and derivatives	Carboxylic acids and derivatives	163.024	0.00688716	0	55.5	-5.5708	110-15-6	Dicarboxylic acids and derivatives
neg_148	D-(+)-Malic acid	map01100;map00650	Metabolic pathways;Butanoate metabolism	HMDB0031518	M-H2O-H, M-H	C4H6O5	0.6985	C00497	neg	-	-	Metabolism;Metabolism	Global and overview maps;Carbohydrate metabolism	Organic acids and derivatives	Hydroxy acids and derivatives	133.013	0.0344069	70.8	0	-6.03316	636-61-3	Beta hydroxy acids and derivatives
neg_1524	N2-gamma-L-Glutamyl-L-arginine	-	-	HMDB0029143;HMDB0303468	M-H	C11H21N5O5	0.6306	-	neg	-	-	-	-	Organic acids and derivatives	Carboxylic acids and derivatives	302.147	0.0551835	0	70.8	0.596084	31106-03-3	Amino acids, peptides, and analogues
neg_1526	2-Amino-4-oxopentanoic acid	map01100;map00470	Metabolic pathways;D-Amino acid metabolism	HMDB0244991;LMFA01060171	M+FA-H	C5H9NO3	0.6306	C03341	neg	-	-	Metabolism;Metabolism	Global and overview maps;Metabolism of other amino acids	Organic acids and derivatives	Carboxylic acids and derivatives	176.056	0.0311246	0	62.1	-4.58097	-	Amino acids, peptides, and analogues
neg_154	3-ureido-isobutyrate	-	-	HMDB0304156	M-H2O-H, M-H	C5H10N2O3	0.5919	C05100	neg	-	-	-	-	Organic acids and derivatives	Organic carbonic acids and derivatives	145.061	0.0508337	0	53.7	-4.99135	-	Ureas
neg_1542	Phosphomevalonic acid	map01100;map01110;map00900	Metabolic pathways;Biosynthesis of secondary metabolites;Terpenoid backbone biosynthesis	HMDB0256482;HMDB0001343	M+FA-H	C6H13O7P	0.6151	C01107	neg	-	-	Metabolism;Metabolism;Metabolism	Global and overview maps;Global and overview maps;Metabolism of terpenoids and polyketides	Organic acids and derivatives	Organic phosphoric acids and derivatives	273.038	0.0882978	0	41.8	1.29921	73566-35-5	Phosphate esters
neg_1544	Iminoerythrose 4-phosphate	map01110	Biosynthesis of secondary metabolites	HMDB0060483	M+FA-H	C4H10NO6P	0.6151	C12215	neg	-	-	Metabolism	Global and overview maps	Organic acids and derivatives	Organic phosphoric acids and derivatives	244.023	0.0430665	0	49.8	0.0420008	-	Phosphate esters
neg_1569	2-Amino-4-[carbamimidoyl(methyl)amino]butanoic acid	-	-	HMDB0255374	M+Cl	C6H14N4O2	0.6074	-	neg	-	-	-	-	Organic acids and derivatives	Carboxylic acids and derivatives	209.081	0.0525796	0	63.8	-1.92872	-	Amino acids, peptides, and analogues
neg_1571	3-Mercapto-3-methylbutyl formate	-	-	HMDB0036193	M-H	C6H12O2S	0.6074	-	neg	-	-	-	-	Organic acids and derivatives	Carboxylic acids and derivatives	147.048	0.0601191	0	35	-0.279777	50746-10-6	Carboxylic acid derivatives
neg_1576	L-Alanine	map01100;map00450;map02010;map00430;map00270;map01200;map00470;map01230;map00250;map00710;map00970;map01110;map04122	Metabolic pathways;Selenocompound metabolism;ABC transporters;Taurine and hypotaurine metabolism;Cysteine and methionine metabolism;Carbon metabolism;D-Amino acid metabolism;Biosynthesis of amino acids;Alanine, aspartate and glutamate metabolism;Carbon fixation in photosynthetic organisms;Aminoacyl-tRNA biosynthesis;Biosynthesis of secondary metabolites;Sulfur relay system	HMDB0062251;PW_C000105;HMDB0000161;MJDBAA00000185	M-H	C3H7NO2	0.6074	C00041	neg	Peptides	Amino acids	Metabolism;Metabolism;Environmental Information Processing;Metabolism;Metabolism;Metabolism;Metabolism;Metabolism;Metabolism;Metabolism;Genetic Information Processing;Metabolism;Genetic Information Processing	Global and overview maps;Metabolism of other amino acids;Membrane transport;Metabolism of other amino acids;Amino acid metabolism;Global and overview maps;Metabolism of other amino acids;Global and overview maps;Amino acid metabolism;Energy metabolism;Translation;Global and overview maps;Folding, sorting and degradation	Organic acids and derivatives	Carboxylic acids and derivatives	88.0395	0.0302869	40.8	0	-9.84613	302-72-7;56-41-7	Amino acids, peptides, and analogues
neg_1602	L-NMMA	-	-	HMDB0029416	M-H	C7H16N4O2	0.5919	C03884	neg	-	-	-	-	Organic acids and derivatives	Carboxylic acids and derivatives	187.12	0.0880309	71.7	0	-2.7013	17035-90-4	Amino acids, peptides, and analogues
neg_1606	L-Asparagine	map01100;map01110;map00460;map01230;map00250;map00970	Metabolic pathways;Biosynthesis of secondary metabolites;Cyanoamino acid metabolism;Biosynthesis of amino acids;Alanine, aspartate and glutamate metabolism;Aminoacyl-tRNA biosynthesis	HMDB0000168;HMDB0251512;PW_C000110;MJDBOTE0000518	M-H	C4H8N2O3	0.5919	C00152	neg	Peptides	Amino acids	Metabolism;Metabolism;Metabolism;Metabolism;Metabolism;Genetic Information Processing	Global and overview maps;Global and overview maps;Metabolism of other amino acids;Global and overview maps;Amino acid metabolism;Translation	Organic acids and derivatives	Carboxylic acids and derivatives	131.045	0.0808182	0	39.4	-6.33234	70-47-3	Amino acids, peptides, and analogues
neg_1607	L-Serine	map01100;map00564;map01110;map00920;map01240;map00460;map00270;map01200;map01230;map00600;map00470;map00260;map00261;map02010;map00630;map00970	Metabolic pathways;Glycerophospholipid metabolism;Biosynthesis of secondary metabolites;Sulfur metabolism;Biosynthesis of cofactors;Cyanoamino acid metabolism;Cysteine and methionine metabolism;Carbon metabolism;Biosynthesis of amino acids;Sphingolipid metabolism;D-Amino acid metabolism;Glycine, serine and threonine metabolism;Monobactam biosynthesis;ABC transporters;Glyoxylate and dicarboxylate …	HMDB0000187;PW_C000120;MJDBOTE0001776	M-H	C3H7NO3	0.5919	C00065	neg	Peptides	Amino acids	Metabolism;Metabolism;Metabolism;Metabolism;Metabolism;Metabolism;Metabolism;Metabolism;Metabolism;Metabolism;Metabolism;Metabolism;Metabolism;Environmental Information Processing;Metabolism;Genetic Information Processing	Global and overview maps;Lipid metabolism;Global and overview maps;Energy metabolism;Global and overview maps;Metabolism of other amino acids;Amino acid metabolism;Global and overview maps;Global and overview maps;Lipid metabolism;Metabolism of other amino acids;Amino acid metabolism;Biosynthesis of other secondary metabolites;Membrane transport;Carbohydrate metabolism;Translation	Organic acids and derivatives	Carboxylic acids and derivatives	104.034	0.0422079	95.2	0	-8.42098	56-45-1	Amino acids, peptides, and analogues
neg_167	Maleic acid	map01100;map00650;map00350;map00760	Metabolic pathways;Butanoate metabolism;Tyrosine metabolism;Nicotinate and nicotinamide metabolism	HMDB0303644;HMDB0000176	M-H, M+FA-H	C4H4O4	1.2977	C01384	neg	-	-	Metabolism;Metabolism;Metabolism;Metabolism	Global and overview maps;Carbohydrate metabolism;Amino acid metabolism;Metabolism of cofactors and vitamins	Organic acids and derivatives	Carboxylic acids and derivatives	115.003	0.0291634	55	0	-7.5564	110-16-7	Dicarboxylic acids and derivatives
neg_168	Methylmalonic Acid	map00240;map01100;map00640;map00280	Pyrimidine metabolism;Metabolic pathways;Propanoate metabolism;Valine, leucine and isoleucine degradation	PW_C000130;HMDB0000202;LMFA01170118	M-H2O-H, M-H	C4H6O4	1.3514	C02170	neg	-	-	Metabolism;Metabolism;Metabolism;Metabolism	Nucleotide metabolism;Global and overview maps;Carbohydrate metabolism;Amino acid metabolism	Organic acids and derivatives	Carboxylic acids and derivatives	117.018	0.012529	72.2	0	-7.48381	516-05-2	Dicarboxylic acids and derivatives
neg_286	L-Histidine	map01100;map01110;map02010;map00340;map00470;map01230;map00970;map00410	Metabolic pathways;Biosynthesis of secondary metabolites;ABC transporters;Histidine metabolism;D-Amino acid metabolism;Biosynthesis of amino acids;Aminoacyl-tRNA biosynthesis;beta-Alanine metabolism	PW_C000116;HMDB0000177;MJDBOTE0000427	M-H	C6H9N3O2	0.5919	C00135	neg	Peptides	Amino acids	Metabolism;Metabolism;Environmental Information Processing;Metabolism;Metabolism;Metabolism;Genetic Information Processing;Metabolism	Global and overview maps;Global and overview maps;Membrane transport;Amino acid metabolism;Metabolism of other amino acids;Global and overview maps;Translation;Metabolism of other amino acids	Organic acids and derivatives	Carboxylic acids and derivatives	154.062	0.0314841	94.5	0	-4.41139	71-00-1	Amino acids, peptides, and analogues
neg_304	Gamma-Glutamyl-S-methylcysteinyl-beta-alanine	-	-	HMDB0039504	M+Na-2H	C12H21N3O6S	0.5998	-	neg	-	-	-	-	Organic acids and derivatives	Peptidomimetics	356.087	0.0205954	0	46.9	-9.06768	102148-91-4	Hybrid peptides
neg_308	L-Aspartic Acid	map02010;map01240;map00270;map01200;map00999;map00250;map00410;map00770;map00470;map00710;map01100;map00220;map00300;map01210;map00340;map01230;map00260;map00261;map01110;map00760;map00460;map00970	ABC transporters;Biosynthesis of cofactors;Cysteine and methionine metabolism;Carbon metabolism;Biosynthesis of various plant secondary metabolites;Alanine, aspartate and glutamate metabolism;beta-Alanine metabolism;Pantothenate and CoA biosynthesis;D-Amino acid metabolism;Carbon fixation in photosynthetic organisms;Metabolic pathways;Arginine biosynthesis;Lysine biosynthesis;2-Oxocarboxylic acid…	HMDB0000191;PW_C000123	M-H	C4H7NO4	0.6074	C00049	neg	Peptides;Hormones and transmitters	Amino acids;Neurotransmitters	Environmental Information Processing;Metabolism;Metabolism;Metabolism;Metabolism;Metabolism;Metabolism;Metabolism;Metabolism;Metabolism;Metabolism;Metabolism;Metabolism;Metabolism;Metabolism;Metabolism;Metabolism;Metabolism;Metabolism;Metabolism;Metabolism;Genetic Information Processing	Membrane transport;Global and overview maps;Amino acid metabolism;Global and overview maps;Biosynthesis of other secondary metabolites;Amino acid metabolism;Metabolism of other amino acids;Metabolism of cofactors and vitamins;Metabolism of other amino acids;Energy metabolism;Global and overview maps;Amino acid metabolism;Amino acid metabolism;Global and overview maps;Amino acid metabolism;Global …	Organic acids and derivatives	Carboxylic acids and derivatives	132.029	0.0316682	68.7	0	-6.05821	56-84-8	Amino acids, peptides, and analogues
neg_325	Citrulline	map01100;map00220;map01110;map01230	Metabolic pathways;Arginine biosynthesis;Biosynthesis of secondary metabolites;Biosynthesis of amino acids	HMDB0000904;PW_C000723;MJDBOTE0000481	M-H	C6H13N3O3	0.6151	C00327	neg	Peptides	Amino acids	Metabolism;Metabolism;Metabolism;Metabolism	Global and overview maps;Amino acid metabolism;Global and overview maps;Global and overview maps	Organic acids and derivatives	Carboxylic acids and derivatives	174.088	0.0793283	65.7	0	-3.22785	372-75-8	Amino acids, peptides, and analogues
neg_361	Alpha-AMINO-3-HYDROXY-5-METHYL-4-ISOXAZOLEPROPIONIC ACID	-	-	HMDB0248356	2M+Hac-H	C7H10N2O4	0.6458	C13672	neg	-	-	-	-	Organic acids and derivatives	Carboxylic acids and derivatives	431.141	0.138407	0	47	-3.06121	77521-29-0	Amino acids, peptides, and analogues
neg_367	4-Amino-2-methylenebutanoic acid	-	-	HMDB0030409	M-H	C5H9NO2	0.6609	-	neg	-	-	-	-	Organic acids and derivatives	Carboxylic acids and derivatives	114.055	0.00319603	0	39.5	-7.5261	65370-67-4	Amino acids, peptides, and analogues
neg_385	Moniliformin	-	-	HMDB0254845	M+FA-H	C4H2O3	0.6833	C20592	neg	-	-	-	-	Organic acids and derivatives	Vinylogous acids	142.998	0.0794619	0	41.1	-7.89386	31876-38-7	Not Available
neg_398	Methylisocitric acid	map01100;map00640	Metabolic pathways;Propanoate metabolism	HMDB0006471	M-H	C7H10O7	0.7139	C04593	neg	-	-	Metabolism;Metabolism	Global and overview maps;Carbohydrate metabolism	Organic acids and derivatives	Carboxylic acids and derivatives	205.035	0.0586719	0	34.1	-1.53294	-	Tricarboxylic acids and derivatives
neg_432	Tricarballylic Acid	-	-	HMDB0031193;MJDBOTE0001362	2M-H	C6H8O6	0.9062	C19806	neg	-	-	-	-	Organic acids and derivatives	Carboxylic acids and derivatives	351.057	0.019984	34.7	0	0.647951	99-14-9	Tricarboxylic acids and derivatives
neg_464	Glutaconic Acid	-	-	LMFA01170109;HMDB0000620	M-H	C5H6O4	1.2899	C02214	neg	-	-	-	-	Organic acids and derivatives	Carboxylic acids and derivatives	129.019	0.0115572	44.7	0	-6.37808	628-48-8;1724-02-3	Dicarboxylic acids and derivatives
neg_467	N6-(L-1,3-Dicarboxypropyl)-L-lysine	map01100;map00310;map01110;map00300;map01230	Metabolic pathways;Lysine degradation;Biosynthesis of secondary metabolites;Lysine biosynthesis;Biosynthesis of amino acids	HMDB0000279	M-H	C11H20N2O6	1.3054	C00449	neg	-	-	Metabolism;Metabolism;Metabolism;Metabolism;Metabolism	Global and overview maps;Amino acid metabolism;Global and overview maps;Amino acid metabolism;Global and overview maps	Organic acids and derivatives	Carboxylic acids and derivatives	275.125	0.202355	66.6	0	0.880807	997-68-2	Amino acids, peptides, and analogues
neg_472	2-Aminoacrylic acid	map01100;map00270	Metabolic pathways;Cysteine and methionine metabolism	HMDB0003609;PW_C001938	M+FA-H	C3H5NO2	1.4213	C02218	neg	-	-	Metabolism;Metabolism	Global and overview maps;Amino acid metabolism	Organic acids and derivatives	Carboxylic acids and derivatives	132.029	0.00908518	0	65.5	-9.58508	1948-56-7;28453-71-6	Amino acids, peptides, and analogues
neg_476	Benazeprilat	-	-	PW_C040467;HMDB0060582	M+Cl	C22H24N2O5	1.6033	C21541	neg	-	-	-	-	Organic acids and derivatives	Carboxylic acids and derivatives	431.141	0.10733	0	49.1	7.44475	86541-78-8	Amino acids, peptides, and analogues
neg_479	3-Oxoadipic acid	map01100	Metabolic pathways	HMDB0000398	M+FA-H	C6H8O5	1.6999	C00846	neg	-	-	Metabolism	Global and overview maps	Organic acids and derivatives	Keto acids and derivatives	205.035	0.0752529	0	53	-2.0662	689-31-6	Medium-chain keto acids and derivatives
neg_489	N-[(3s)-2-Oxotetrahydrofuran-3-Yl]butanamide	-	-	HMDB0247190	M+FA-H	C8H13NO3	1.9014	-	neg	-	-	-	-	Organic acids and derivatives	Carboxylic acids and derivatives	216.087	0.0420933	0	71.8	-1.53457	-	Amino acids, peptides, and analogues
neg_491	Gamma-L-Glutamyl-L-pipecolic acid	-	-	HMDB0038614	M-H2O-H	C11H18N2O5	1.9534	-	neg	-	-	-	-	Organic acids and derivatives	Carboxylic acids and derivatives	239.104	0.156879	0	65	-0.427081	-	Amino acids, peptides, and analogues
neg_500	Ser-Leu	-	-	HMDB0029043;HMDB0258242	M-H	C9H18N2O4	2.7629	-	neg	-	-	-	-	Organic acids and derivatives	Carboxylic acids and derivatives	217.119	0.0330904	0	49.9	-1.25769	6665-16-3	Amino acids, peptides, and analogues
neg_526	Pivagabine	-	-	HMDB0246575	M+FA-H	C9H17NO3	3.5837	-	neg	-	-	-	-	Organic acids and derivatives	Carboxylic acids and derivatives	232.119	0.00135804	0	44.5	-1.04729	-	Amino acids, peptides, and analogues
neg_527	4-[(2,4-Dihydroxy-3,3-dimethylbutanoyl)amino]butanoic acid	-	-	HMDB0246316	M+Cl	C10H19NO5	3.5837	-	neg	-	-	-	-	Organic acids and derivatives	Carboxylic acids and derivatives	268.096	0.0503949	0	74.4	0.762748	-	Amino acids, peptides, and analogues
neg_533	2-(1-Ethoxyethoxy)propanoic acid	-	-	HMDB0059918	M-H	C7H14O4	3.6448	-	neg	-	-	-	-	Organic acids and derivatives	Carboxylic acids and derivatives	161.081	0.272207	0	33.6	-4.1601	-	Carboxylic acids
neg_550	Cis-2-Methylaconitate	map01100;map00640	Metabolic pathways;Propanoate metabolism	HMDB0006357	M-H2O-H	C7H8O6	4.4883	C04225	neg	-	-	Metabolism;Metabolism	Global and overview maps;Carbohydrate metabolism	Organic acids and derivatives	Carboxylic acids and derivatives	169.014	0.05473	0	47.2	-3.39787	6061-93-4	Tricarboxylic acids and derivatives
neg_554	Fasidotril	-	-	HMDB0252173	2M-H	C23H25NO6S	4.7175	-	neg	-	-	-	-	Organic acids and derivatives	Carboxylic acids and derivatives	885.269	0.169363	0	64.5	-4.90253	-	Amino acids, peptides, and analogues
neg_599	Phaseolic acid	-	-	LMFA01060200;HMDB0031897	M-H2O-H	C12H22O6	5.8904	C10483	neg	-	-	-	-	Organic acids and derivatives	Keto acids and derivatives	243.124	0.0471508	0	61	-0.00749321	53755-04-7;29533-15-1	Medium-chain keto acids and derivatives
neg_74	D-Gluconic acid	map01100;map00030;map01110;map01200	Metabolic pathways;Pentose phosphate pathway;Biosynthesis of secondary metabolites;Carbon metabolism	HMDB0303730;HMDB0000625	M-H, 2M+Hac-H	C6H12O7	0.6151	C00257	neg	Carbohydrates	Monosaccharides	Metabolism;Metabolism;Metabolism;Metabolism	Global and overview maps;Carbohydrate metabolism;Global and overview maps;Global and overview maps	Organic acids and derivatives	Hydroxy acids and derivatives	195.051	0.0471654	80.9	0	-2.12191	526-95-4	Medium-chain hydroxy acids and derivatives
neg_77	Delta Sleep-inducing peptide phosphate	-	-	HMDB0251627	M-H, M+Cl	C35H49N10O18P	5.2283	-	neg	-	-	-	-	Organic acids and derivatives	Carboxylic acids and derivatives	927.28	0.116391	0	70.6	-9.55827	-	Amino acids, peptides, and analogues
neg_79	2-Hydroxydecanedioic acid	-	-	HMDB0000424	M-H2O-H, M-H	C10H18O5	5.8677	-	neg	-	-	-	-	Organic acids and derivatives	Hydroxy acids and derivatives	217.108	0.0423497	0	51.4	-1.20736	103963-71-9	Medium-chain hydroxy acids and derivatives
neg_8	L-Glutamic acid	map02010;map01240;map01200;map00330;map00220;map00332;map00250;map00630;map00430;map00470;map00860;map01100;map00480;map01210;map00340;map00524;map01230;map01110;map00660;map00650;map00910;map00970	ABC transporters;Biosynthesis of cofactors;Carbon metabolism;Arginine and proline metabolism;Arginine biosynthesis;Carbapenem biosynthesis;Alanine, aspartate and glutamate metabolism;Glyoxylate and dicarboxylate metabolism;Taurine and hypotaurine metabolism;D-Amino acid metabolism;Porphyrin metabolism;Metabolic pathways;Glutathione metabolism;2-Oxocarboxylic acid metabolism;Histidine metabolism;N…	PW_C000095;HMDB0060475;HMDB0000148;HMDB0003339	M-H, M+FA-H, M-H2O-H	C5H9NO4	0.6074	C00025	neg	Peptides;Hormones and transmitters	Amino acids;Neurotransmitters	Environmental Information Processing;Metabolism;Metabolism;Metabolism;Metabolism;Metabolism;Metabolism;Metabolism;Metabolism;Metabolism;Metabolism;Metabolism;Metabolism;Metabolism;Metabolism;Metabolism;Metabolism;Metabolism;Metabolism;Metabolism;Metabolism;Genetic Information Processing	Membrane transport;Global and overview maps;Global and overview maps;Amino acid metabolism;Amino acid metabolism;Biosynthesis of other secondary metabolites;Amino acid metabolism;Carbohydrate metabolism;Metabolism of other amino acids;Metabolism of other amino acids;Metabolism of cofactors and vitamins;Global and overview maps;Metabolism of other amino acids;Global and overview maps;Amino acid me…	Organic acids and derivatives	Carboxylic acids and derivatives	146.045	0.0358475	91.3	0	-5.07067	56-86-0;6893-26-1	Amino acids, peptides, and analogues
neg_1484	1-Pyrroline-5-carboxylic acid	map01100;map01110;map00330;map00332;map00250;map01230	Metabolic pathways;Biosynthesis of secondary metabolites;Arginine and proline metabolism;Carbapenem biosynthesis;Alanine, aspartate and glutamate metabolism;Biosynthesis of amino acids	HMDB0001301;PW_C001003	M+FA-H	C5H7NO2	0.6609	C03912	neg	-	-	Metabolism;Metabolism;Metabolism;Metabolism;Metabolism;Metabolism	Global and overview maps;Global and overview maps;Amino acid metabolism;Biosynthesis of other secondary metabolites;Amino acid metabolism;Global and overview maps	Organic acids and derivatives	Carboxylic acids and derivatives	158.045	0.0199977	0	48.4	-5.98666	2906-39-0;64199-88-8	Amino acids, peptides, and analogues
neg_597	Malic Acid	map01100;map00630;map01110;map01200;map00620;map00710;map00020	Metabolic pathways;Glyoxylate and dicarboxylate metabolism;Biosynthesis of secondary metabolites;Carbon metabolism;Pyruvate metabolism;Carbon fixation in photosynthetic organisms;Citrate cycle (TCA cycle)	PW_C000592;HMDB0000156;MJDBOTE0000694	M-H	C4H6O5	5.8754	C00149	neg	Organic acids	Carboxylic acids	Metabolism;Metabolism;Metabolism;Metabolism;Metabolism;Metabolism;Metabolism	Global and overview maps;Carbohydrate metabolism;Global and overview maps;Global and overview maps;Carbohydrate metabolism;Energy metabolism;Carbohydrate metabolism	Organic acids and derivatives	Hydroxy acids and derivatives	133.013	0.0906248	97.3	0	-6.04262	6915-15-7;617-48-1;97-67-6	Beta hydroxy acids and derivatives
neg_1448	Malonic Acid	map00240;map01100;map01212;map00061;map00410	Pyrimidine metabolism;Metabolic pathways;Fatty acid metabolism;Fatty acid biosynthesis;beta-Alanine metabolism	PW_C000543;LMFA01170041;HMDB0000691	M-H	C3H4O4	0.7217	C00383	neg	Organic acids	Carboxylic acids	Metabolism;Metabolism;Metabolism;Metabolism;Metabolism	Nucleotide metabolism;Global and overview maps;Global and overview maps;Lipid metabolism;Metabolism of other amino acids	Organic acids and derivatives	Carboxylic acids and derivatives	103.003	0.0414018	54.8	0	-8.81289	141-82-2	Dicarboxylic acids and derivatives
pos_1003	Leucomycin a5	-	-	HMDB0254036	M+H-H2O	C39H65NO14	4.039	C14058	pos	-	-	-	-	Organic oxygen compounds	Organooxygen compounds	754.437	0.0403129	0	59.8	-0.813217	18361-45-0	Carbohydrates and carbohydrate conjugates
pos_1010	Erythromycin	map01100;map01110	Metabolic pathways;Biosynthesis of secondary metabolites	HMDB0014344;HMDB0251932;LMPK04000006;PW_C008745;MJDBOTE0001401	M+Na	C37H67NO13	4.079	C01912	pos	Antibiotics	Polyketides and nonribosomal peptides	Metabolism;Metabolism	Global and overview maps;Global and overview maps	Organic oxygen compounds	Organooxygen compounds	756.452	0.0305837	0	71.7	1.62244	114-07-8	Carbohydrates and carbohydrate conjugates
pos_1027	Danielone	-	-	HMDB0031704	M+H-2H2O	C10H12O5	4.2293	C10674	pos	-	-	-	-	Organic oxygen compounds	Organooxygen compounds	177.055	0.0414986	0	46.9	-0.391839	90426-22-5	Carbonyl compounds
pos_111	3,4,5-Trihydroxy-6-(6'-hydroxy-3-oxospiro[2-benzofuran-1,9'-xanthene]-3'-yl)oxyoxane-2-carboxylic acid	-	-	HMDB0247359	M+Na, M+K	C26H20O11	0.5542	-	pos	-	-	-	-	Organic oxygen compounds	Organooxygen compounds	547.059	0.0499693	0	30.1	-8.87571	-	Carbohydrates and carbohydrate conjugates
pos_1127	5-Megastigmen-7-yne-3,9-diol	-	-	HMDB0303806	2M+ACN+H	C13H20O2	5.0869	-	pos	-	-	-	-	Organic oxygen compounds	Organooxygen compounds	458.326	0.157459	0	66.4	-1.28447	-	Alcohols and polyols
pos_1134	5-p-Coumaroylquinic acid	map00940;map00941;map01110;map00945	Phenylpropanoid biosynthesis;Flavonoid biosynthesis;Biosynthesis of secondary metabolites;Stilbenoid, diarylheptanoid and gingerol biosynthesis	HMDB0301709	M+H	C16H18O8	5.134	C12208	pos	-	-	Metabolism;Metabolism;Metabolism;Metabolism	Biosynthesis of other secondary metabolites;Biosynthesis of other secondary metabolites;Global and overview maps;Biosynthesis of other secondary metabolites	Organic oxygen compounds	Organooxygen compounds	339.107	0.0180304	0	60.6	-1.0332	-	Alcohols and polyols
pos_1137	[3-(2-Aminopropyl)-6-methylidenecyclohexa-1,3-dien-1-yl]methanediol	-	-	HMDB0257571	2M+NH4	C11H17NO2	5.1498	-	pos	-	-	-	-	Organic oxygen compounds	Organooxygen compounds	408.289	0.0716314	0	37.3	9.70514	-	Alcohols and polyols
pos_1152	Isokobusone	-	-	HMDB0036791	2M+NH4	C14H22O2	5.2679	C16977	pos	-	-	-	-	Organic oxygen compounds	Organooxygen compounds	462.357	0.0324249	0	61.8	-1.09187	24173-72-6	Alcohols and polyols
pos_1172	2-Hydroxybenzaldehyde O-[xylosyl-(1->6)-glucoside]	-	-	HMDB0034157	M+H-2H2O	C18H24O11	5.4876	-	pos	-	-	-	-	Organic oxygen compounds	Organooxygen compounds	381.118	0.0475358	0	51.3	-0.625245	14907-56-3	Carbohydrates and carbohydrate conjugates
pos_1179	1-Pentanol	-	-	HMDB0013036	2M+ACN+H	C5H12O	5.5271	C16834	pos	-	-	-	-	Organic oxygen compounds	Organooxygen compounds	218.211	0.0682181	0	34.7	-0.585472	71-41-0	Alcohols and polyols
pos_1289	3-O-Demethylfortimicin A	-	-	HMDB0245956	M+ACN+Na	C16H33N5O6	6.128	-	pos	-	-	-	-	Organic oxygen compounds	Organooxygen compounds	455.257	0.204834	0	31	-4.75339	-	Carbohydrates and carbohydrate conjugates
pos_1458	3-Ketosphingosine	-	-	HMDB0245914;LMSP01010002	M+H-H2O	C18H35NO2	6.6919	C06121	pos	-	-	-	-	Organic oxygen compounds	Organooxygen compounds	280.263	0.0469154	0	61.1	-1.00101	-	Carbonyl compounds
pos_161	Gentianose	-	-	HMDB0034072	M+NH4, M+K	C18H32O16	0.6547	C08239	pos	-	-	-	-	Organic oxygen compounds	Organooxygen compounds	543.132	0.0327713	0	38.1	-0.507306	25954-44-3	Carbohydrates and carbohydrate conjugates
pos_166	(2R,3R,4R,5R)-2-Amino-4,5,6-trihydroxy-3-[(2R)-1-oxopropan-2-yl]oxyhexanal	-	-	HMDB0255309	M+H, M+ACN+H	C9H17NO6	1.2412	-	pos	-	-	-	-	Organic oxygen compounds	Organooxygen compounds	277.139	0.0198571	0	44.3	-1.28793	-	Carbohydrates and carbohydrate conjugates
pos_1685	5-Aminopentanal	map01100;map00960;map00310;map01110	Metabolic pathways;Tropane, piperidine and pyridine alkaloid biosynthesis;Lysine degradation;Biosynthesis of secondary metabolites	HMDB0012815	M+H-H2O	C5H11NO	7.684	C12455	pos	-	-	Metabolism;Metabolism;Metabolism;Metabolism	Global and overview maps;Biosynthesis of other secondary metabolites;Amino acid metabolism;Global and overview maps	Organic oxygen compounds	Organooxygen compounds	84.0813	0.00471389	0	57.5	4.78351	-	Carbonyl compounds
pos_172	Muramic acid	-	-	HMDB0003254;HMDB0248237	M+H, M+K	C9H17NO7	1.1366	C06470	pos	Carbohydrates	Monosaccharides	-	-	Organic oxygen compounds	Organooxygen compounds	252.108	0.0347565	84.7	0	-1.03458	1114-41-6	Carbohydrates and carbohydrate conjugates
pos_1764	5-Methyl-2-furaldehyde	-	-	HMDB0033002	M+H	C6H6O2	7.7399	C11115	pos	-	-	-	-	Organic oxygen compounds	Organooxygen compounds	111.044	0.0548376	51.6	0	2.09049	620-02-0	Carbonyl compounds
pos_194	Clozapine glucuronide	-	-	HMDB0060901	M+H-2H2O, M+NH4	C24H27ClN4O6	0.6547	-	pos	-	-	-	-	Organic oxygen compounds	Organooxygen compounds	467.144	0.182983	0	47.3	-8.82168	-	Carbonyl compounds
pos_20	Keto-3-deoxy-D-manno-octulosonic acid	map01100;map01250	Metabolic pathways;Biosynthesis of nucleotide sugars	HMDB0244292	M+H-2H2O, M+NH4, M+H-H2O, M+H	C8H14O8	0.953	C01187	pos	Carbohydrates	Monosaccharides	Metabolism;Metabolism	Global and overview maps;Global and overview maps	Organic oxygen compounds	Organooxygen compounds	256.102	0.014435	0	47.5	-1.29346	-	Carbohydrates and carbohydrate conjugates
pos_204	D-Arabinono-1,4-lactone	map01100;map00053	Metabolic pathways;Ascorbate and aldarate metabolism	HMDB0302833	M+CH3OH+H, M+ACN+H	C5H8O5	1.9136	C00652	pos	-	-	Metabolism;Metabolism	Global and overview maps;Carbohydrate metabolism	Organic oxygen compounds	Organooxygen compounds	181.072	0.0735613	0	47.6	8.66739	322392	Carbohydrates and carbohydrate conjugates
pos_2132	2,3-Dimethyl-2-cyclohexen-1-one	-	-	HMDB0031414	M+NH4	C8H12O	6.6284	-	pos	-	-	-	-	Organic oxygen compounds	Organooxygen compounds	142.123	0.0721326	0	34	-0.0953851	1122-20-9	Carbonyl compounds
pos_222	3h-Adrenaline	-	-	HMDB0246263	M+H, M+NH4	C9H15NO3	2.6191	-	pos	-	-	-	-	Organic oxygen compounds	Organooxygen compounds	186.112	0.0435557	0	35.9	-0.196843	-	Alcohols and polyols
pos_2324	2-Phenylethanol glucuronide	map01100;map00040;map00053;map01240	Metabolic pathways;Pentose and glucuronate interconversions;Ascorbate and aldarate metabolism;Biosynthesis of cofactors	HMDB0010350	M+H-H2O	C14H18O7	6.1675	C03033	pos	-	-	Metabolism;Metabolism;Metabolism;Metabolism	Global and overview maps;Carbohydrate metabolism;Carbohydrate metabolism;Global and overview maps	Organic oxygen compounds	Organooxygen compounds	281.102	0.081837	0	34.8	-0.977225	-	Carbohydrates and carbohydrate conjugates
pos_2376	Dactimicin	-	-	HMDB0250824	M+CH3OH+H	C18H36N6O6	6.0251	C17979	pos	-	-	-	-	Organic oxygen compounds	Organooxygen compounds	465.307	0.11501	0	46	8.40347	73196-97-1	Carbohydrates and carbohydrate conjugates
pos_2448	Cyclotricuspidogenin C	-	-	HMDB0033635	M+ACN+H	C31H52O7	5.6121	-	pos	-	-	-	-	Organic oxygen compounds	Organooxygen compounds	578.405	0.0923044	0	64.2	-1.07681	239794-30-0	Carbonyl compounds
pos_2449	Taraxacoside	-	-	HMDB0030055	M+H-H2O	C18H22O10	5.6121	-	pos	-	-	-	-	Organic oxygen compounds	Organooxygen compounds	381.118	0.0145367	0	60.3	-0.661148	98449-40-2	Carbohydrates and carbohydrate conjugates
pos_2477	Paeonol	-	-	HMDB0256081;MJDBOTE0001333	M+H-H2O	C9H10O3	5.4876	C10712	pos	-	-	-	-	Organic oxygen compounds	Organooxygen compounds	149.06	0.133425	0	36.7	-0.119993	552-41-0	Carbonyl compounds
pos_2575	5''-(4-Hydroxy-(E)-cinnamoyl) alpha-L-arabinofuranosyl-(1->3)-beta-D-xylopyranosyl-(1->4)-D-xylopyranoside	-	-	HMDB0041489	M+Na	C24H32O15	4.6592	-	pos	-	-	-	-	Organic oxygen compounds	Organooxygen compounds	583.163	0.0772323	0	86.7	-0.687972	102254-69-3	Carbohydrates and carbohydrate conjugates
pos_2604	Rishitin	-	-	HMDB0302980;HMDB0035593	2M+NH4	C14H22O2	4.4673	C09715	pos	-	-	-	-	Organic oxygen compounds	Organooxygen compounds	462.358	0.0471594	0	35.3	-0.352634	18178-54-6	Alcohols and polyols
pos_2644	Swertiamarin	-	-	HMDB0258644;MJDBOTE0000976	M+H-2H2O	C16H22O10	4.2293	C09800	pos	-	-	-	-	Organic oxygen compounds	Organooxygen compounds	339.107	0.154345	71.9	0	-0.804814	17388-39-5	Carbohydrates and carbohydrate conjugates
pos_2681	Leucomycin	-	-	HMDB0254035	M+Na	C35H59NO13	3.999	C14064	pos	-	-	-	-	Organic oxygen compounds	Organooxygen compounds	724.39	0.0437469	0	68.2	2.57079	1392-21-8	Carbohydrates and carbohydrate conjugates
pos_269	Davercin	-	-	HMDB0242528	M+H-2H2O, M+ACN+H	C38H65NO14	4.3868	-	pos	-	-	-	-	Organic oxygen compounds	Organooxygen compounds	724.426	0.0649476	0	84.1	-1.26254	-	Carbohydrates and carbohydrate conjugates
pos_2735	4-(2-Amino-3-hydroxyphenyl)-2,4-dioxobutanoic acid	map00380	Tryptophan metabolism	PW_C002053;HMDB0004083	M+H-H2O	C10H9NO5	3.3753	C05645	pos	-	-	Metabolism	Amino acid metabolism	Organic oxygen compounds	Organooxygen compounds	206.045	0.0203984	0	58.2	-0.0317268	857760-67-9	Carbonyl compounds
pos_2761	Sambacin	-	-	HMDB0038883	M+H-2H2O	C26H36O12	3.0333	-	pos	-	-	-	-	Organic oxygen compounds	Organooxygen compounds	505.206	0.0279581	0	47.1	-1.1911	85562-86-3	Carbohydrates and carbohydrate conjugates
pos_2768	Gamma-Glutamyl-N'-(2-hydroxyphenyl)hydrazide	-	-	HMDB0252617	M+K	C23H27N7O5	2.9875	-	pos	-	-	-	-	Organic oxygen compounds	Organooxygen compounds	520.171	0.13337	0	34.3	0.462556	-	Carbonyl compounds
pos_2795	Gynocardin	-	-	HMDB0029913	M+ACN+H	C12H17NO8	2.8604	C08331	pos	-	-	-	-	Organic oxygen compounds	Organooxygen compounds	345.13	0.0299905	0	66.4	2.06119	14332-17-3	Carbohydrates and carbohydrate conjugates
pos_2869	1,5-Anhydro-d-mannitol	-	-	HMDB0244228	M+ACN+H	C6H12O5	2.387	C16538	pos	-	-	-	-	Organic oxygen compounds	Organooxygen compounds	206.102	0.00586981	0	31.2	-0.579037	-	Carbohydrates and carbohydrate conjugates
pos_2929	Isomaltose	map01100;map00500	Metabolic pathways;Starch and sucrose metabolism	HMDB0002923	M+Na	C12H22O11	1.8096	C00252	pos	Carbohydrates	Oligosaccharides	Metabolism;Metabolism	Global and overview maps;Carbohydrate metabolism	Organic oxygen compounds	Organooxygen compounds	365.105	0.0501526	0	42.7	-1.37649	499-40-1;37169-69-0	Carbohydrates and carbohydrate conjugates
pos_2955	2-Deoxygalactopyranose	-	-	HMDB0012327	M+ACN+H	C6H12O5	1.6739	C02781	pos	Carbohydrates	Monosaccharides	-	-	Organic oxygen compounds	Organooxygen compounds	206.102	0.00790267	0	38.9	-0.473476	25494-04-6	Carbohydrates and carbohydrate conjugates
pos_2978	2-Aminoacetophenone	-	-	HMDB0032628;HMDB0032630	M+H	C8H9NO	1.4659	-	pos	-	-	-	-	Organic oxygen compounds	Organooxygen compounds	136.076	0.035133	37.1	0	-0.35183	613-89-8;551-93-9	Carbonyl compounds
pos_3038	Beta-D-Glucosamine	-	-	HMDB0030091	M+H-H2O	C6H13NO5	1.057	C08349	pos	-	-	-	-	Organic oxygen compounds	Organooxygen compounds	162.076	0.0299824	0	73	-0.435951	14257-69-3	Carbohydrates and carbohydrate conjugates
pos_3105	Diflunisal glucuronide ester	-	-	HMDB0251263	M+K	C19H16F2O9	0.7089	-	pos	-	-	-	-	Organic oxygen compounds	Organooxygen compounds	465.041	0.0701185	0	75.2	2.71901	-	Carbohydrates and carbohydrate conjugates
pos_3122	A-D-Glucopyranoside,6-O-acetyl-1,3,4-tris-O-(2-methyl-1-oxopropyl)-B-D-fructofuranosyl, 6-acetate2,3,4-tris(2-methylpropanoate)	-	-	HMDB0258030	M+NH4	C18H30O13	0.678	-	pos	-	-	-	-	Organic oxygen compounds	Organooxygen compounds	472.202	0.0897802	0	54.9	-1.02272	-	Carbohydrates and carbohydrate conjugates
pos_3152	1,2-Benzoquinone	-	-	HMDB0012133	M+H	C6H4O2	0.6625	C02351	pos	-	-	-	-	Organic oxygen compounds	Organooxygen compounds	109.029	0.0298963	0	48.9	2.46021	583-63-1	Carbonyl compounds
pos_3154	2,3,4-Trihydroxybutanoic acid	map01100;map00053	Metabolic pathways;Ascorbate and aldarate metabolism	HMDB0245425;HMDB0000613;HMDB0000943	M+H-2H2O	C4H8O5	0.6625	C01620	pos	-	-	Metabolism;Metabolism	Global and overview maps;Carbohydrate metabolism	Organic oxygen compounds	Organooxygen compounds	101.024	0.0337568	0	32.5	2.2495	13752-84-6;7306-96-9	Carbohydrates and carbohydrate conjugates
pos_3233	Glucose lactate acetate	-	-	HMDB0252779	2M+Na	C11H18O11	0.57	-	pos	-	-	-	-	Organic oxygen compounds	Organooxygen compounds	675.165	0.133659	0	67.2	9.35561	-	Carbohydrates and carbohydrate conjugates
pos_3258	D-Quinovose	-	-	HMDB0247051	M+CH3OH+H	C6H12O5	0.5542	C02522	pos	Carbohydrates	Monosaccharides	-	-	Organic oxygen compounds	Organooxygen compounds	197.101	0.151065	0	34.1	-6.37304	2103284	Carbohydrates and carbohydrate conjugates
pos_3287	(2R,3R,4S,5R)-2-Amino-3,4,5,6-tetrahydroxyhexanal	-	-	HMDB0242589	M+ACN+Na	C6H13NO5	0.5392	-	pos	-	-	-	-	Organic oxygen compounds	Organooxygen compounds	243.094	0.113643	0	36.5	-8.00563	-	Carbohydrates and carbohydrate conjugates
pos_3413	N-Acetyl-b-glucosaminylamine	-	-	HMDB0001104	M+H-2H2O	C8H16N2O5	0.3792	C01239	pos	-	-	-	-	Organic oxygen compounds	Organooxygen compounds	185.092	0.0668788	0	56.4	-0.219255	-	Carbohydrates and carbohydrate conjugates
pos_369	(+/-)-(Z)-2-(5-Tetradecenyl)cyclobutanone	-	-	HMDB0037543	M+NH4, 2M+ACN+Na	C18H32O	6.8034	-	pos	-	-	-	-	Organic oxygen compounds	Organooxygen compounds	282.279	0.0454275	0	53.1	-1.1726	173074-85-6	Carbonyl compounds
pos_39	Glucosylisomaltol	-	-	HMDB0038341	M+H-2H2O, M+H, M+H-H2O	C12H16O8	0.6547	-	pos	-	-	-	-	Organic oxygen compounds	Organooxygen compounds	289.091	0.062198	0	70.7	-1.35618	85559-61-1	Carbohydrates and carbohydrate conjugates
pos_398	Xi-1-Butoxy-1-methoxyethane	-	-	HMDB0037636	M+H-2H2O, 2M+Na	C7H16O2	7.2965	-	pos	-	-	-	-	Organic oxygen compounds	Organooxygen compounds	287.221	0.0357936	0	32.8	7.72515	-	Ethers
pos_41	Furfural	map01100	Metabolic pathways	HMDB0032914	M+H, M+NH4, M+ACN+H	C5H4O2	0.6625	C14279	pos	-	-	Metabolism	Global and overview maps	Organic oxygen compounds	Organooxygen compounds	138.055	0.0132061	58.2	0	-0.429071	35796	Carbonyl compounds
pos_519	2-O-Methyl-L-fucose	-	-	HMDB0033789	M+Na	C7H14O5	0.5153	-	pos	-	-	-	-	Organic oxygen compounds	Organooxygen compounds	201.072	0.227337	0	40.8	-7.0569	1887228-22-9	Carbohydrates and carbohydrate conjugates
pos_633	N-Acetyl-D-mannosamine	map01100;map00520;map01250	Metabolic pathways;Amino sugar and nucleotide sugar metabolism;Biosynthesis of nucleotide sugars	HMDB0001129	M+H-2H2O	C8H15NO6	0.6625	C00645	pos	Carbohydrates	Monosaccharides	Metabolism;Metabolism;Metabolism	Global and overview maps;Carbohydrate metabolism;Global and overview maps	Organic oxygen compounds	Organooxygen compounds	186.076	0.0441154	76.5	0	-0.0434712	3615-17-6;7772-94-3	Carbohydrates and carbohydrate conjugates
pos_662	3-deoxy-D-manno-octulosonate	map01100;map01250	Metabolic pathways;Biosynthesis of nucleotide sugars	HMDB0304125	M+NH4	C8H14O8	0.7013	C01187	pos	Carbohydrates	Monosaccharides	Metabolism;Metabolism	Global and overview maps;Global and overview maps	Organic oxygen compounds	Organooxygen compounds	256.102	0.0187317	0	44.2	-1.23336	10149-14-1	Carbohydrates and carbohydrate conjugates
pos_68	Gentiopicroside	map01110;map00902	Biosynthesis of secondary metabolites;Monoterpenoid biosynthesis	HMDB0252696	M+H, 2M+ACN+H, M+H-H2O	C16H20O9	5.6121	C09782	pos	-	-	Metabolism;Metabolism	Global and overview maps;Metabolism of terpenoids and polyketides	Organic oxygen compounds	Organooxygen compounds	339.107	0.2835	0	49.2	-0.806511	20831-76-9	Carbohydrates and carbohydrate conjugates
pos_690	N-Acetylgalactosamine	-	-	HMDB0000212	M+H-2H2O	C8H15NO6	0.8655	C01074	pos	-	-	-	-	Organic oxygen compounds	Organooxygen compounds	186.076	0.133333	0	67.4	-0.0272055	1811-31-0	Carbohydrates and carbohydrate conjugates
pos_693	Pseudouridine 5'-phosphate	map00240;map01100	Pyrimidine metabolism;Metabolic pathways	HMDB0001271	M+H	C9H13N2O9P	0.897	C01168	pos	-	-	Metabolism;Metabolism	Nucleotide metabolism;Global and overview maps	Organic oxygen compounds	Organooxygen compounds	325.043	0.00969878	0	31.8	-1.32925	1157-60-4	Carbohydrates and carbohydrate conjugates
pos_732	Pentaerythritol mononitrate	-	-	HMDB0256252	M+H-H2O	C5H11NO6	1.1286	-	pos	-	-	-	-	Organic oxygen compounds	Organic oxoanionic compounds	164.055	0.0247569	0	34.7	-0.510385	-	Organic nitrates
pos_773	N-Acetylmannosamine	map01100;map00520;map01250	Metabolic pathways;Amino sugar and nucleotide sugar metabolism;Biosynthesis of nucleotide sugars	HMDB0001129;PW_C000883	M+H-H2O	C8H15NO6	1.5699	C00645	pos	Carbohydrates	Monosaccharides	Metabolism;Metabolism;Metabolism	Global and overview maps;Carbohydrate metabolism;Global and overview maps	Organic oxygen compounds	Organooxygen compounds	204.086	0.0405391	0	74.7	-0.71068	7772-94-3	Carbohydrates and carbohydrate conjugates
pos_781	2-Methyl-3-oxopropanoic acid	map00280	Valine, leucine and isoleucine degradation	HMDB0001172;HMDB0304000	M+H-H2O	C4H6O3	1.6259	C00349	pos	-	-	Metabolism	Amino acid metabolism	Organic oxygen compounds	Organooxygen compounds	85.0289	0.0463478	0	30.5	4.62799	1583909	Carbonyl compounds
pos_806	Beta-D-ribosylnicotinate	map01100;map00760	Metabolic pathways;Nicotinate and nicotinamide metabolism	HMDB0006809;HMDB0304540	M+H	C11H13NO6	1.7776	C05841	pos	-	-	Metabolism;Metabolism	Global and overview maps;Metabolism of cofactors and vitamins	Organic oxygen compounds	Organooxygen compounds	256.081	0.0309059	0	54.3	-1.13134	771913	Carbohydrates and carbohydrate conjugates
pos_851	Beta-D-Xylopyranosyl-(1->4)-alpha-L-rhamnopyranosyl-(1->2)-D-fucose	-	-	HMDB0041225	M+Na	C17H30O13	2.371	-	pos	-	-	-	-	Organic oxygen compounds	Organooxygen compounds	465.157	0.0829819	0	57.3	-0.876531	-	Carbohydrates and carbohydrate conjugates
pos_865	Nicotinic acid ribonucleoside	map01100;map00760	Metabolic pathways;Nicotinate and nicotinamide metabolism	HMDB0006809	M+ACN+H	C11H14NO6+	2.5391	C05841	pos	-	-	Metabolism;Metabolism	Global and overview maps;Metabolism of cofactors and vitamins	Organic oxygen compounds	Organooxygen compounds	298.114	0.0492285	0	48.6	-6.4956	771913	Carbohydrates and carbohydrate conjugates
pos_871	Neolinustatin	-	-	HMDB0038482	M+CH3OH+H	C17H29NO11	2.579	C08336	pos	-	-	-	-	Organic oxygen compounds	Organooxygen compounds	456.207	0.112488	0	46.5	-1.13414	72229-42-6	Carbohydrates and carbohydrate conjugates
pos_915	N-(1-Deoxy-1-fructosyl)alanine	-	-	HMDB0038662	M+H-2H2O	C9H17NO7	2.9324	-	pos	-	-	-	-	Organic oxygen compounds	Organooxygen compounds	216.087	0.19674	0	33.6	-0.0784124	16124-24-6	Carbohydrates and carbohydrate conjugates
pos_927	2-Chloroacetophenone	-	-	HMDB0245061;HMDB0246089	M+H-H2O	C8H7ClO	3.0568	-	pos	-	-	-	-	Organic oxygen compounds	Organooxygen compounds	137.015	0.136528	0	36.7	-0.264499	-	Carbonyl compounds
pos_943	1,1'-(Tetrahydro-6a-hydroxy-2,3a,5-trimethylfuro[2,3-d]-1,3-dioxole-2,5-diyl)bis-ethanone	-	-	HMDB0032527	M+NH4	C12H18O6	3.3113	-	pos	-	-	-	-	Organic oxygen compounds	Organooxygen compounds	276.144	0.0538007	0	58.7	-1.4584	18114-49-3	Ethers
pos_949	2-Hydroxy-2,6,6-trimethylcyclohexanone	-	-	HMDB0037023	M+NH4	C9H16O2	3.4947	-	pos	-	-	-	-	Organic oxygen compounds	Organooxygen compounds	174.149	0.141127	0	38.5	-0.109079	7500-42-7	Carbonyl compounds
pos_1795	4-Aminobutyraldehyde	map01100;map00330;map00410	Metabolic pathways;Arginine and proline metabolism;beta-Alanine metabolism	HMDB0001080	M+H-H2O	C4H9NO	7.6284	C00555	pos	-	-	Metabolism;Metabolism;Metabolism	Global and overview maps;Amino acid metabolism;Metabolism of other amino acids	Organic oxygen compounds	Organooxygen compounds	70.0657	0.0741464	0	47.7	6.44452	4390-05-0	Carbonyl compounds
pos_3153	D-Apiose	-	-	HMDB0029941	M+H-2H2O	C5H10O5	0.6625	C01488;C21040	pos	-	-	-	-	Organic oxygen compounds	Organooxygen compounds	115.039	0.020049	0	48.4	1.19802	639-97-4	Carbohydrates and carbohydrate conjugates
pos_3159	D-Galactose	map01100;map00052	Metabolic pathways;Galactose metabolism	HMDB0003449;HMDB0000143;HMDB0250761;PW_C000093;MJDBOTE0001042	M+NH4	C6H12O6	0.6547	C00124	pos	Carbohydrates	Monosaccharides	Metabolism;Metabolism	Global and overview maps;Carbohydrate metabolism	Organic oxygen compounds	Organooxygen compounds	198.097	0.0533805	41.6	0	-0.188865	3646-73-9;59-23-4;59-23-4;10257-28-0;7296-64-2	Carbohydrates and carbohydrate conjugates
pos_3136	N-Acetyl-D-galactosamine	map01100;map00520;map01250;map00052	Metabolic pathways;Amino sugar and nucleotide sugar metabolism;Biosynthesis of nucleotide sugars;Galactose metabolism	HMDB0000853;HMDB0000212;MJDBOTE0000646	M+H	C8H15NO6	0.6702	C01132	pos	Carbohydrates	Monosaccharides	Metabolism;Metabolism;Metabolism;Metabolism	Global and overview maps;Carbohydrate metabolism;Global and overview maps;Carbohydrate metabolism	Organic oxygen compounds	Organooxygen compounds	222.097	0.0667496	88.7	0	-0.540297	14131-60-3;1811-31-0;14215-68-0;1811-31-0	Carbohydrates and carbohydrate conjugates
neg_1191	1-Hydroxyepiacorone	-	-	HMDB0030918	M-H	C15H24O3	6.1664	-	neg	-	-	-	-	Organic oxygen compounds	Organooxygen compounds	251.165	0.0151725	0	57.6	0.39959	185154-96-5	Carbonyl compounds
neg_1228	Salidroside	map01100;map00350	Metabolic pathways;Tyrosine metabolism	HMDB0257463	M-H2O-H	C14H20O7	5.883	C06046	neg	-	-	Metabolism;Metabolism	Global and overview maps;Amino acid metabolism	Organic oxygen compounds	Organooxygen compounds	281.101	0.0458668	0	37.4	-7.48366	10338-51-9	Carbohydrates and carbohydrate conjugates
neg_1241	3-Feruloylquinic acid	-	-	HMDB0030669	2M+Hac-H	C17H20O9	5.7431	C02572	neg	-	-	-	-	Organic oxygen compounds	Organooxygen compounds	795.237	0.0581123	0	53.8	2.33197	62929-69-5	Alcohols and polyols
neg_1279	Cis-p-Coumaric acid 4-[apiosyl-(1->2)-glucoside]	-	-	HMDB0037088	2M-H	C20H26O12	4.6272	-	neg	-	-	-	-	Organic oxygen compounds	Organooxygen compounds	915.28	0.124356	0	77.4	2.38477	-	Carbohydrates and carbohydrate conjugates
neg_1290	2,3-Butanediol glucoside	-	-	HMDB0040822	M-H2O-H	C10H20O7	4.0598	-	neg	-	-	-	-	Organic oxygen compounds	Organooxygen compounds	233.103	0.196833	0	42.7	0.133981	146763-54-4	Carbohydrates and carbohydrate conjugates
neg_1293	2,3-Butanediol apiosylglucoside	-	-	HMDB0033063	M-H2O-H	C15H28O11	3.9743	-	neg	-	-	-	-	Organic oxygen compounds	Organooxygen compounds	365.145	0.0811608	0	57.9	0.304458	-	Carbohydrates and carbohydrate conjugates
neg_1330	3-Fucosyllactose	-	-	HMDB0002094	M-H2O-H	C18H32O15	3.1136	-	neg	-	-	-	-	Organic oxygen compounds	Organooxygen compounds	469.157	0.103386	0	87.5	0.567995	41312-47-4	Carbohydrates and carbohydrate conjugates
neg_1342	D-manno-2-Heptulose	-	-	HMDB0029935	M-H2O-H	C7H14O7	2.3068	C08236	neg	-	-	-	-	Organic oxygen compounds	Organooxygen compounds	191.056	0.143463	0	30.8	-2.39749	60426-75-7	Carbohydrates and carbohydrate conjugates
neg_1350	D-Digitoxose	-	-	HMDB0251279	M-H	C6H12O4	1.8839	C21045	neg	-	-	-	-	Organic oxygen compounds	Organooxygen compounds	147.066	0.0933791	0	35.5	-5.18233	-	Carbohydrates and carbohydrate conjugates
neg_1357	2-Keto-3-Deoxy-D-Mannooctanoic Acid	-	-	HMDB0250768	M-H2O-H	C8H14O8	1.7145	-	neg	-	-	-	-	Organic oxygen compounds	Organooxygen compounds	219.051	0.286809	0	41.6	-1.35448	-	Carbohydrates and carbohydrate conjugates
neg_1388	Phosphohydroxypyruvic acid	map01100;map01110;map00270;map01200;map01230;map00260	Metabolic pathways;Biosynthesis of secondary metabolites;Cysteine and methionine metabolism;Carbon metabolism;Biosynthesis of amino acids;Glycine, serine and threonine metabolism	HMDB0304153;HMDB0001024;PW_C000810	M+FA-H	C3H5O7P	1.1976	C03232	neg	-	-	Metabolism;Metabolism;Metabolism;Metabolism;Metabolism;Metabolism	Global and overview maps;Global and overview maps;Amino acid metabolism;Global and overview maps;Global and overview maps;Amino acid metabolism	Organic oxygen compounds	Organooxygen compounds	228.975	0.203834	0	37.1	-0.558591	3913-50-6	Carbonyl compounds
neg_144	Lusitanicoside	-	-	HMDB0034120	M+Cl, M+FA-H	C21H30O10	0.6383	C10474	neg	-	-	-	-	Organic oxygen compounds	Organooxygen compounds	487.179	0.108936	0	32.5	-8.02634	499-35-4	Carbohydrates and carbohydrate conjugates
neg_1463	4-O-Methylglucuronic acid	-	-	HMDB0302222	2M+Hac-H	C7H12O7	0.6833	-	neg	-	-	-	-	Organic oxygen compounds	Organooxygen compounds	475.131	0.012802	0	34.7	0.974279	-	Carbohydrates and carbohydrate conjugates
neg_1486	Xylobiose	map02010	ABC transporters	HMDB0029894	2M+FA-H	C10H18O9	0.6532	C01630	neg	Carbohydrates	Oligosaccharides	Environmental Information Processing	Membrane transport	Organic oxygen compounds	Organooxygen compounds	609.19	0.206263	0	90.4	2.0145	6860-47-5	Carbohydrates and carbohydrate conjugates
neg_1491	L-Rhamnulose	map01100;map00051	Metabolic pathways;Fructose and mannose metabolism	HMDB0010207	M+FA-H	C6H12O5	0.6532	C00861	neg	-	-	Metabolism;Metabolism	Global and overview maps;Carbohydrate metabolism	Organic oxygen compounds	Organooxygen compounds	209.066	0.0459836	0	43.9	-2.0804	470-21-3	Carbohydrates and carbohydrate conjugates
neg_1499	Ethyl glucuronide	-	-	HMDB0010325	M+FA-H	C8H14O7	0.6458	-	neg	-	-	-	-	Organic oxygen compounds	Organooxygen compounds	267.072	0.0622581	0	60.9	0.898418	17685-04-0	Carbohydrates and carbohydrate conjugates
neg_1527	Indican	-	-	HMDB0253456;HMDB0061755;HMDB0000682	M+FA-H	C14H17NO6	0.6228	C08481	neg	-	-	-	-	Organic oxygen compounds	Organooxygen compounds	340.103	0.0478193	0	53.3	-2.96254	487-94-5;487-60-5	Carbohydrates and carbohydrate conjugates
neg_1618	Myo-Inositol	map01100;map01110;map01250;map00562;map02010;map00053;map00052;map04070	Metabolic pathways;Biosynthesis of secondary metabolites;Biosynthesis of nucleotide sugars;Inositol phosphate metabolism;ABC transporters;Ascorbate and aldarate metabolism;Galactose metabolism;Phosphatidylinositol signaling system	HMDB0000211;PW_C000137;MJDBOTE0000341	M-H	C6H12O6	0.5842	C00137	neg	Carbohydrates	Monosaccharides	Metabolism;Metabolism;Metabolism;Metabolism;Environmental Information Processing;Metabolism;Metabolism;Environmental Information Processing	Global and overview maps;Global and overview maps;Global and overview maps;Carbohydrate metabolism;Membrane transport;Carbohydrate metabolism;Carbohydrate metabolism;Signal transduction	Organic oxygen compounds	Organooxygen compounds	179.056	0.0489036	92.8	0	-3.16563	87-89-8	Alcohols and polyols
neg_327	L-Sorbinose	-	-	HMDB0001266;MJDBOTE0000500	M+Cl	C6H12O6	0.6151	C08356	neg	-	-	-	-	Organic oxygen compounds	Organooxygen compounds	215.033	0.0304197	64.3	0	-1.54689	470-15-5	Carbohydrates and carbohydrate conjugates
neg_335	Threonic Acid	map01100;map00053	Metabolic pathways;Ascorbate and aldarate metabolism	HMDB0000943	M-H	C4H8O5	0.6228	C01620	neg	-	-	Metabolism;Metabolism	Global and overview maps;Carbohydrate metabolism	Organic oxygen compounds	Organooxygen compounds	135.029	0.0985868	48.2	0	-5.93043	7306-96-9	Carbohydrates and carbohydrate conjugates
neg_349	Sucrose	map01100;map00500;map01110;map02010;map00052	Metabolic pathways;Starch and sucrose metabolism;Biosynthesis of secondary metabolites;ABC transporters;Galactose metabolism	PW_C000177;HMDB0000258	M+Cl	C12H22O11	0.6383	C00089	neg	Carbohydrates	Oligosaccharides	Metabolism;Metabolism;Metabolism;Environmental Information Processing;Metabolism	Global and overview maps;Carbohydrate metabolism;Global and overview maps;Membrane transport;Carbohydrate metabolism	Organic oxygen compounds	Organooxygen compounds	377.086	0.0144537	96.2	0	0.750819	57-50-1	Carbohydrates and carbohydrate conjugates
neg_351	SA-beta-Gal	-	-	HMDB0257432	M+K-2H	C26H32N2O12	0.6383	-	neg	-	-	-	-	Organic oxygen compounds	Organooxygen compounds	601.14	0.0519844	0	36.9	-8.00801	-	Carbohydrates and carbohydrate conjugates
neg_377	Glyceric Acid	map01100;map00630;map01110;map00561;map01200;map00260;map00030	Metabolic pathways;Glyoxylate and dicarboxylate metabolism;Biosynthesis of secondary metabolites;Glycerolipid metabolism;Carbon metabolism;Glycine, serine and threonine metabolism;Pentose phosphate pathway	HMDB0000139;PW_C000090	M-H	C3H6O4	0.6683	C00258	neg	-	-	Metabolism;Metabolism;Metabolism;Metabolism;Metabolism;Metabolism;Metabolism	Global and overview maps;Carbohydrate metabolism;Global and overview maps;Lipid metabolism;Global and overview maps;Amino acid metabolism;Carbohydrate metabolism	Organic oxygen compounds	Organooxygen compounds	105.018	0.050805	81.6	0	-8.42581	473-81-4	Carbohydrates and carbohydrate conjugates
neg_378	Pentose	-	-	HMDB0003402;HMDB0250736;MJDBOTE0001676	M-H	C5H10O5	0.6683	C08348	neg	-	-	-	-	Organic oxygen compounds	Organooxygen compounds	149.045	0.122286	62.4	0	-4.81549	9000-69-5	Carbohydrates and carbohydrate conjugates
neg_391	6,8-Bis(sulfanyl)octanal	-	-	HMDB0258126	2M+FA-H	C8H16OS2	0.691	-	neg	-	-	-	-	Organic oxygen compounds	Organooxygen compounds	429.125	0.156251	0	59.6	-4.0626	-	Carbonyl compounds
neg_4	Trehalose	map01100;map00500;map01110;map02010	Metabolic pathways;Starch and sucrose metabolism;Biosynthesis of secondary metabolites;ABC transporters	HMDB0000975;PW_C000776	M-H, M+FA-H, 2M-H, 2M+FA-H	C12H22O11	0.6458	C01083	neg	Carbohydrates	Oligosaccharides	Metabolism;Metabolism;Metabolism;Environmental Information Processing	Global and overview maps;Carbohydrate metabolism;Global and overview maps;Membrane transport	Organic oxygen compounds	Organooxygen compounds	341.109	0.0158759	87	0	0.286863	99-20-7	Carbohydrates and carbohydrate conjugates
neg_439	4-Aminophenylmannoside	-	-	HMDB0246178	M+Cl	C12H17NO6	0.9601	-	neg	-	-	-	-	Organic oxygen compounds	Organooxygen compounds	306.077	0.0162584	0	31.8	6.51358	-	Carbohydrates and carbohydrate conjugates
neg_473	D-Mannose 6-Phosphate	map01100;map01110;map01250;map01240;map00520;map00051	Metabolic pathways;Biosynthesis of secondary metabolites;Biosynthesis of nucleotide sugars;Biosynthesis of cofactors;Amino sugar and nucleotide sugar metabolism;Fructose and mannose metabolism	HMDB0304312;HMDB0001078	M-H	C6H13O9P	1.4608	C00275	neg	-	-	Metabolism;Metabolism;Metabolism;Metabolism;Metabolism;Metabolism	Global and overview maps;Global and overview maps;Global and overview maps;Global and overview maps;Carbohydrate metabolism;Carbohydrate metabolism	Organic oxygen compounds	Organooxygen compounds	259.023	0.115622	55.4	0	0.371991	3672-15-9	Carbohydrates and carbohydrate conjugates
neg_475	D-(+)-Trehalose	map01100;map00500;map01110;map02010	Metabolic pathways;Starch and sucrose metabolism;Biosynthesis of secondary metabolites;ABC transporters	HMDB0000975	M+Cl	C12H22O11	1.5956	C01083	neg	Carbohydrates	Oligosaccharides	Metabolism;Metabolism;Metabolism;Environmental Information Processing	Global and overview maps;Carbohydrate metabolism;Global and overview maps;Membrane transport	Organic oxygen compounds	Organooxygen compounds	377.086	0.0395891	88.2	0	0.869081	99-20-7	Carbohydrates and carbohydrate conjugates
neg_502	Voglibosa	-	-	HMDB0248497	M-H2O-H	C10H21NO7	2.9739	-	neg	-	-	-	-	Organic oxygen compounds	Organooxygen compounds	248.114	0.106222	0	33.7	0.0759778	-	Alcohols and polyols
neg_504	Shikimic acid	map01100;map00996;map01110;map01240;map00999;map01230;map00400	Metabolic pathways;Biosynthesis of various alkaloids;Biosynthesis of secondary metabolites;Biosynthesis of cofactors;Biosynthesis of various plant secondary metabolites;Biosynthesis of amino acids;Phenylalanine, tyrosine and tryptophan biosynthesis	HMDB0003070	M-H	C7H10O5	3.0611	C00493	neg	-	-	Metabolism;Metabolism;Metabolism;Metabolism;Metabolism;Metabolism;Metabolism	Global and overview maps;Biosynthesis of other secondary metabolites;Global and overview maps;Global and overview maps;Biosynthesis of other secondary metabolites;Global and overview maps;Amino acid metabolism	Organic oxygen compounds	Organooxygen compounds	173.045	0.262387	0	56.3	-3.0171	138-59-0	Alcohols and polyols
neg_603	(3S)-3-hydroxycyclocitral	map00999	Biosynthesis of various plant secondary metabolites	HMDB0303972	M+FA-H	C10H16O2	5.95	C19731	neg	-	-	Metabolism	Biosynthesis of other secondary metabolites	Organic oxygen compounds	Organooxygen compounds	213.113	0.125634	0	63.4	-1.72341	-	Alcohols and polyols
neg_67	D-Fructose 6-phosphate	map01100;map01110;map01200;map00710;map00052;map00500	Metabolic pathways;Biosynthesis of secondary metabolites;Carbon metabolism;Carbon fixation in photosynthetic organisms;Galactose metabolism;Starch and sucrose metabolism	HMDB0000124;HMDB0304311;MJDBNL00000133	M-H2O-H, M-H	C6H13O9P	0.6074	C00085	neg	-	-	Metabolism;Metabolism;Metabolism;Metabolism;Metabolism;Metabolism	Global and overview maps;Global and overview maps;Global and overview maps;Energy metabolism;Carbohydrate metabolism;Carbohydrate metabolism	Organic oxygen compounds	Organooxygen compounds	259.023	0.0511035	47.9	0	0.56895	643-13-0	Carbohydrates and carbohydrate conjugates
neg_70	Erythrose	-	-	HMDB0250746;HMDB0002649	M+FA-H, 2M-H	C4H8O4	0.6151	C01796	neg	Carbohydrates	Monosaccharides	-	-	Organic oxygen compounds	Organooxygen compounds	165.04	0.0397373	0	52.1	-5.13037	1758-51-6	Carbohydrates and carbohydrate conjugates
neg_1157	Pectic acid	-	-	HMDB0003363;HMDB0039751;HMDB0002545;HMDB0247881	M-H	C6H10O7	6.2752	C08348	neg	-	-	-	-	Organic oxygen compounds	Organooxygen compounds	193.035	0.27204	0	55.1	-2.11356	9046-40-6;6037-45-2;14982-50-4	Carbohydrates and carbohydrate conjugates
neg_429	Pectin	-	-	HMDB0003402;HMDB0242608	M-H2O-H	C6H10O7	0.8984	C08348	neg	-	-	-	-	Organic oxygen compounds	Organooxygen compounds	175.024	0.0285142	0	59.2	-3.10357	9000-69-5	Carbohydrates and carbohydrate conjugates
neg_329	Sedoheptulose	map01100;map00710	Metabolic pathways;Carbon fixation in photosynthetic organisms	HMDB0003219	M+Cl	C7H14O7	0.6151	C02076	neg	Carbohydrates	Monosaccharides	Metabolism;Metabolism	Global and overview maps;Energy metabolism	Organic oxygen compounds	Organooxygen compounds	245.043	0.092594	0	50.4	-0.319899	470-46-2;3019-74-7	Carbohydrates and carbohydrate conjugates
pos_1009	(5Z,8Z,11Z,14Z)-N-(4-Hydroxy-2-methylphenyl)-5,8,11,14-eicosatetraenamide	-	-	HMDB0259772	M+H	C27H39NO2	4.071	-	pos	-	-	-	-	Benzenoids	Benzene and substituted derivatives	410.305	0.0519156	0	72.7	-0.667807	-	Anilides
pos_1042	Coniferaldehyde	map01100;map00940;map01110	Metabolic pathways;Phenylpropanoid biosynthesis;Biosynthesis of secondary metabolites	HMDB0141782	M+H-H2O	C10H10O3	4.363	C02666	pos	-	-	Metabolism;Metabolism;Metabolism	Global and overview maps;Biosynthesis of other secondary metabolites;Global and overview maps	Benzenoids	Phenols	161.06	0.0476275	0	52.2	-0.429691	20649-42-7;458-36-6	Methoxyphenols
pos_1046	1-Nitro-5,6-dihydroxy-dihydronaphthalene	-	-	HMDB0060328	M+ACN+H	C10H9NO4	4.3868	C14801	pos	-	-	-	-	Benzenoids	Naphthalenes	249.088	0.00658433	0	40.5	2.92799	-	Nitronaphthalenes
pos_1055	O-Xylene	map01100	Metabolic pathways	HMDB0059851	M+H	C8H10	4.4513	C07212	pos	-	-	Metabolism	Global and overview maps	Benzenoids	Benzene and substituted derivatives	107.086	0.0474768	57.9	0	2.47226	95-47-6	Xylenes
pos_1133	Dimethyl phthalate	-	-	HMDB0251388	M+H-H2O	C10H10O4	5.134	C11233	pos	-	-	-	-	Benzenoids	Benzene and substituted derivatives	177.055	0.038929	0	52.4	-0.339213	131-11-3	Benzoic acids and derivatives
pos_1146	4-Heptyloxyphenol	-	-	HMDB0246434	2M+ACN+H	C13H20O2	5.2207	C14236	pos	-	-	-	-	Benzenoids	Phenols	458.326	0.0569556	0	76.4	-1.34495	13037-86-0	4-alkoxyphenols
pos_1209	Coniferyl acetate	map00940	Phenylpropanoid biosynthesis	HMDB0304294	M+ACN+H	C12H14O4	5.6822	C20225	pos	-	-	Metabolism	Biosynthesis of other secondary metabolites	Benzenoids	Phenols	264.123	0.0657314	0	49.1	-0.854653	-	Methoxyphenols
pos_1228	4-Chlorophenyl	-	-	HMDB0246400	M+ACN+H	C6H5Cl	5.8149	-	pos	-	-	-	-	Benzenoids	Benzene and substituted derivatives	154.042	0.0642382	0	35.2	-0.225834	-	Halobenzenes
pos_1279	Mozenavir	-	-	HMDB0254911	M+ACN+Na	C33H36N4O3	6.0806	-	pos	-	-	-	-	Benzenoids	Benzene and substituted derivatives	600.294	0.224621	0	36.8	-0.0391075	-	Aniline and substituted anilines
pos_1303	Dopamine	map01100;map00950;map01110;map00965;map00350	Metabolic pathways;Isoquinoline alkaloid biosynthesis;Biosynthesis of secondary metabolites;Betalain biosynthesis;Tyrosine metabolism	HMDB0000073;PW_C000052;MJDBSJD0000070	M+H-2H2O	C8H11NO2	6.1675	C03758	pos	Peptides;Hormones and transmitters;Hormones and transmitters	Amines;Other hormones;Neurotransmitters	Metabolism;Metabolism;Metabolism;Metabolism;Metabolism	Global and overview maps;Biosynthesis of other secondary metabolites;Global and overview maps;Biosynthesis of other secondary metabolites;Amino acid metabolism	Benzenoids	Phenols	118.065	0.0654792	43.8	0	1.23384	51-61-6;62-31-7	Benzenediols
pos_1324	4-Propylphenol	-	-	HMDB0032625	M+H-H2O	C9H12O	6.2466	C14311	pos	-	-	-	-	Benzenoids	Benzene and substituted derivatives	119.086	0.0759962	0	38.9	1.00261	645-56-7	Phenylpropanes
pos_1772	Tyramine	map01100;map00950;map01110;map00350;map01240	Metabolic pathways;Isoquinoline alkaloid biosynthesis;Biosynthesis of secondary metabolites;Tyrosine metabolism;Biosynthesis of cofactors	PW_C000210;HMDB0000306;MJDBOTE0000392	M+H-H2O	C8H11NO	7.7159	C00483	pos	Peptides	Amines	Metabolism;Metabolism;Metabolism;Metabolism;Metabolism	Global and overview maps;Biosynthesis of other secondary metabolites;Global and overview maps;Amino acid metabolism;Global and overview maps	Benzenoids	Benzene and substituted derivatives	120.081	0.0117527	94.3	0	1.02468	51-67-2	Phenethylamines
pos_1786	Salbutamol	-	-	HMDB0001937	2M+ACN+H	C13H21NO3	7.6601	C11770	pos	-	-	-	-	Benzenoids	Benzene and substituted derivatives	520.339	0.013784	0	56.5	1.90628	18559-94-9	Benzyl alcohols
pos_1973	4-Methylbenzyl alcohol	map01100	Metabolic pathways	HMDB0041609	M+ACN+H	C8H10O	7.0506	C06757	pos	-	-	Metabolism	Global and overview maps	Benzenoids	Benzene and substituted derivatives	164.107	0.148484	0	37.8	-0.164852	589-18-4	Benzyl alcohols
pos_219	3-Carbamoyl-2-phenylpropionic acid	-	-	HMDB0060367;PW_C040531	M+NH4, M+CH3OH+H	C10H11NO4	2.571	C16591	pos	-	-	-	-	Benzenoids	Benzene and substituted derivatives	227.102	0.107617	0	45.2	-0.804033	139262-66-1	Not Available
pos_2291	M-Xylene	map01100	Metabolic pathways	HMDB0059810	M+H	C8H10	6.2466	C07208	pos	-	-	Metabolism	Global and overview maps	Benzenoids	Benzene and substituted derivatives	107.086	0.112518	86.5	0	2.6497	108-38-3	Xylenes
pos_2370	Leucomalachite green	-	-	HMDB0254033	M+ACN+H	C23H26N2	6.0487	-	pos	-	-	-	-	Benzenoids	Triphenyl compounds	372.243	0.0671779	0	73.9	-0.690964	-	Not Available
pos_2373	Mepenzolate	-	-	HMDB0015591	M+NH4	C21H26NO3+	6.0329	C07818	pos	-	-	-	-	Benzenoids	Benzene and substituted derivatives	358.227	0.0530045	0	71.3	6.98016	25990-43-6	Diphenylmethanes
pos_2419	Santowhite	-	-	HMDB0247522	M+ACN+H	C26H38O2	5.8149	-	pos	-	-	-	-	Benzenoids	Benzene and substituted derivatives	424.321	0.117718	0	41.7	-0.963344	-	Diphenylmethanes
pos_2438	Indanone	-	-	HMDB0253445;HMDB0059602	M+H	C9H8O	5.6822	C01504	pos	-	-	-	-	Benzenoids	Indanes	133.065	0.102391	0	52.4	0.314812	83-33-0	Indanones
pos_2519	Atenolol	-	-	PW_C001283;HMDB0001924;MJDBOTE0001699	M+H-H2O	C14H22N2O3	5.134	C13235	pos	-	-	-	-	Benzenoids	Benzene and substituted derivatives	249.16	0.0518641	0	60.2	-0.822596	29122-68-7	Phenylacetamides
pos_2568	Juglone	-	-	HMDB0030773;MJDBOTE0001015	M+CH3OH+H	C10H6O3	4.7155	C03840	pos	-	-	-	-	Benzenoids	Naphthalenes	207.065	0.0477431	0	58.4	-0.618704	481-39-0	Naphthoquinones
pos_2591	VERATRAMINE	-	-	HMDB0259781	M+H	C27H39NO2	4.5633	C10829	pos	-	-	-	-	Benzenoids	Fluorenes	410.305	0.0326564	0	85.1	-0.896004	60-70-8	Not Available
pos_2624	Atropaldehyde	-	-	HMDB0060671;PW_C040530	M+H	C9H8O	4.3709	C16592	pos	-	-	-	-	Benzenoids	Benzene and substituted derivatives	133.065	0.0424164	0	60.5	0.134146	-	Phenylacetaldehydes
pos_267	Fenfluramine	-	-	HMDB0252200	M+H, M+NH4	C12H16F3N	4.363	C06996	pos	-	-	-	-	Benzenoids	Benzene and substituted derivatives	249.16	0.0150888	0	46.3	9.69309	458-24-2	Phenethylamines
pos_2723	Diprenorphine	-	-	HMDB0251470	M+CH3OH+H	C26H35NO4	3.599	C11794	pos	-	-	-	-	Benzenoids	Phenanthrenes and derivatives	458.29	0.00776006	0	61	-1.14867	14357-78-9	Not Available
pos_2737	2,6-Dimethylaniline	-	-	HMDB0060677;PW_C040580	M+H	C8H11N	3.3271	C11004	pos	-	-	-	-	Benzenoids	Benzene and substituted derivatives	122.097	0.0285349	49.2	0	1.11853	87-62-7	Xylenes
pos_2758	Chlorobenzene	-	-	HMDB0041855	M+ACN+H	C6H5Cl	3.0568	C06990	pos	-	-	-	-	Benzenoids	Benzene and substituted derivatives	154.042	0.023874	0	43.4	-0.700964	108-90-7	Halobenzenes
pos_2872	Vanillylmandelic acid	map01100;map00350	Metabolic pathways;Tyrosine metabolism	HMDB0254548;PW_C000197;HMDB0304531;HMDB0000291	M+ACN+H	C9H10O5	2.371	C05584	pos	-	-	Metabolism;Metabolism	Global and overview maps;Amino acid metabolism	Benzenoids	Phenol ethers	240.086	0.0509023	0	55.5	-0.992913	55-10-7;13244-77-4	Anisoles
pos_2878	Toluene	map01100	Metabolic pathways	HMDB0034168	M+H	C7H8	2.339	C01455	pos	-	-	Metabolism	Global and overview maps	Benzenoids	Benzene and substituted derivatives	93.0703	0.0224601	0	64.8	4.55587	108-88-3	Toluenes
pos_2939	3-Hydroxyanthranilic acid	map01100;map00380;map01240	Metabolic pathways;Tryptophan metabolism;Biosynthesis of cofactors	HMDB0001476;PW_C001137	M+H	C7H7NO3	1.7216	C00632	pos	-	-	Metabolism;Metabolism;Metabolism	Global and overview maps;Amino acid metabolism;Global and overview maps	Benzenoids	Benzene and substituted derivatives	154.05	0.0435665	74.7	0	-0.381879	548-93-6	Benzoic acids and derivatives
pos_2945	Isavuconazole	-	-	HMDB0253593	M+H	C22H17F2N5OS	1.6818	-	pos	-	-	-	-	Benzenoids	Benzene and substituted derivatives	438.117	0.0426742	0	41.1	-5.06202	-	Phenylpropanes
pos_305	Naphthalene-1,2,4-trione	-	-	HMDB0257698	M+H, M+CH3OH+H	C10H6O3	5.4798	-	pos	-	-	-	-	Benzenoids	Naphthalenes	207.065	0.0396975	0	49.5	-0.387198	-	Naphthoquinones
pos_3181	7-Amino-4-hydroxy-2-naphthalenesulfonic acid	-	-	HMDB0243485	2M+K	C10H9NO4S	0.6235	-	pos	-	-	-	-	Benzenoids	Naphthalenes	517.012	0.0436161	0	40.4	-4.10148	-	Naphthalene sulfonic acids and derivatives
pos_465	Chavicol	map00940;map01110	Phenylpropanoid biosynthesis;Biosynthesis of secondary metabolites	HMDB0034107	M+H-H2O, M+H	C9H10O	6.2466	C16930	pos	-	-	Metabolism;Metabolism	Biosynthesis of other secondary metabolites;Global and overview maps	Benzenoids	Phenols	135.08	0.105228	32	0	-0.268474	501-92-8	1-hydroxy-2-unsubstituted benzenoids
pos_561	3-(5-Acetamido-2-hydroxyphenyl)sulfanyl-2-oxopropanoic acid	-	-	HMDB0255408	M+H-H2O	C11H11NO5S	0.5542	-	pos	-	-	-	-	Benzenoids	Benzene and substituted derivatives	252.034	0.106359	0	78.7	4.726	-	Anilides
pos_623	Phenylpyruvic acid	map01100;map01110;map01210;map00960;map00470;map01230;map00360;map00400	Metabolic pathways;Biosynthesis of secondary metabolites;2-Oxocarboxylic acid metabolism;Tropane, piperidine and pyridine alkaloid biosynthesis;D-Amino acid metabolism;Biosynthesis of amino acids;Phenylalanine metabolism;Phenylalanine, tyrosine and tryptophan biosynthesis	PW_C000131;HMDB0000205;HMDB0304081	M+H-H2O	C9H8O3	0.6391	C00166	pos	-	-	Metabolism;Metabolism;Metabolism;Metabolism;Metabolism;Metabolism;Metabolism;Metabolism	Global and overview maps;Global and overview maps;Global and overview maps;Biosynthesis of other secondary metabolites;Metabolism of other amino acids;Global and overview maps;Amino acid metabolism;Amino acid metabolism	Benzenoids	Benzene and substituted derivatives	147.044	0.298595	0	46	-1.71113	156-06-9	Phenylpyruvic acid derivatives
pos_696	2-(Malonylamino)benzoic acid	-	-	HMDB0039495	M+CH3OH+H	C10H9NO5	0.905	C03147	pos	-	-	-	-	Benzenoids	Benzene and substituted derivatives	256.081	0.0585295	0	32.4	-0.938955	53947-84-5	Benzoic acids and derivatives
pos_816	N,N-Didesmethyltramadol	-	-	HMDB0060849;PW_C040584	M+H-2H2O	C14H21NO2	1.8817	-	pos	-	-	-	-	Benzenoids	Phenol ethers	200.144	0.0980977	0	56.1	3.01602	931115-27-4	Anisoles
pos_896	Paucine	-	-	HMDB0029876	M+H	C13H18N2O3	2.7717	C03002	pos	-	-	-	-	Benzenoids	Phenols	251.139	0.0251033	0	72.3	-0.910177	29554-26-5	Benzenediols
pos_9	Propyl gallate	-	-	HMDB0033835	M+H, 2M+K, 2M+Na, 2M+H, M+H-H2O	C10H12O5	0.5542	C11155	pos	-	-	-	-	Benzenoids	Benzene and substituted derivatives	213.075	0.077046	0	46.9	-4.93072	121-79-9	Benzoic acids and derivatives
pos_959	Aminosalicylic Acid	-	-	HMDB0014378	2M+H	C7H7NO3	3.6389	C02518	pos	-	-	-	-	Benzenoids	Benzene and substituted derivatives	307.092	0.0504855	0	45.6	-0.669928	65-49-6	Benzoic acids and derivatives
pos_986	Parsalmide	-	-	HMDB0256132	M+CH3OH+H	C14H18N2O2	3.927	-	pos	-	-	-	-	Benzenoids	Benzene and substituted derivatives	279.17	0.020873	0	56.9	-1.93594	-	Benzoic acids and derivatives
pos_2719	Lawsone	-	-	HMDB0253997;HMDB0030773	M+CH3OH+H	C10H6O3	3.6469	C10368	pos	-	-	-	-	Benzenoids	Naphthalenes	207.065	0.0749623	0	66.1	-0.882047	83-72-7;481-39-0	Naphthoquinones
pos_2320	Styrene	map01100	Metabolic pathways	HMDB0034240	M+H	C8H8	6.1754	C07083	pos	-	-	Metabolism	Global and overview maps	Benzenoids	Benzene and substituted derivatives	105.07	0.0533428	66.6	0	2.68142	100-42-5	Styrenes
neg_1100	4-Dodecylbenzenesulfonic acid	-	-	HMDB0059915	M-H	C18H30O3S	6.6095	-	neg	-	-	-	-	Benzenoids	Benzene and substituted derivatives	325.185	0.0207325	56.6	0	0.699699	-	Benzenesulfonic acids and derivatives
neg_1113	Phthalic Acid	map01100;map02010	Metabolic pathways;ABC transporters	HMDB0002107;MJDBOTE0000627	M-H	C8H6O4	6.6019	C01606	neg	-	-	Metabolism;Environmental Information Processing	Global and overview maps;Membrane transport	Benzenoids	Benzene and substituted derivatives	165.019	0.119077	61.5	0	-4.04477	88-99-3	Benzoic acids and derivatives
neg_1182	Dihydrocapsiate	-	-	HMDB0034780;HMDB0034781	M-H	C18H28O4	6.1819	C20203	neg	-	-	-	-	Benzenoids	Phenols	307.192	0.103775	0	42.3	0.869847	-	Methoxyphenols
neg_1199	Zingerone	-	-	HMDB0032590	M-H	C11H14O3	6.1352	C17497	neg	-	-	-	-	Benzenoids	Phenols	193.087	0.057611	52.6	0	-2.20676	122-48-5	Methoxyphenols
neg_1268	Azilsartan	-	-	HMDB0248802	2M+FA-H	C25H20N4O5	5.142	-	neg	-	-	-	-	Benzenoids	Benzene and substituted derivatives	957.29	0.148773	0	51.4	5.75639	-	Biphenyls and derivatives
neg_1286	Terephthalic Acid	map01100	Metabolic pathways	HMDB0002428;MJDBOTE0000641	M-H	C8H6O4	4.2536	C06337	neg	-	-	Metabolism	Global and overview maps	Benzenoids	Benzene and substituted derivatives	165.019	0.205756	31.7	0	-4.42648	100-21-0	Benzoic acids and derivatives
neg_1300	P-Toluenesulfonic Acid	map01100	Metabolic pathways	HMDB0059933	M-H	C7H8O3S	3.6448	C06677	neg	-	-	Metabolism	Global and overview maps	Benzenoids	Benzene and substituted derivatives	171.012	0.0989292	39.9	0	-3.46297	104-15-4	Benzenesulfonic acids and derivatives
neg_143	(2S)-3-[3-[(4-Carbamimidoylbenzoyl)amino]propanoylamino]-2-[(4-ethylphenyl)sulfonylamino]propanoic acid	-	-	HMDB0258340	M-H, M+K-2H	C22H27N5O6S	0.6383	-	neg	-	-	-	-	Benzenoids	Benzene and substituted derivatives	488.163	0.0367092	0	53.6	3.53171	-	Benzenesulfonamides
neg_1436	Fenclorac	-	-	HMDB0252195	2M-H	C14H16Cl2O2	0.7447	-	neg	-	-	-	-	Benzenoids	Benzene and substituted derivatives	571.093	0.0510696	0	54.9	-9.78142	-	Halobenzenes
neg_1652	10-Hydroxy-2-oxabicyclo[6.2.2]dodeca-1(10),8,11-trien-3-one	-	-	HMDB0255348	M-H2O-H	C11H12O3	0.5612	-	neg	-	-	-	-	Benzenoids	Phenols	173.062	0.0302714	0	52.4	5.9016	-	1-hydroxy-4-unsubstituted benzenoids
neg_1674	Hydroxypropylcellulose	-	-	HMDB0252283	M-H2O-H	C12H20N2	0.5459	-	neg	-	-	-	-	Benzenoids	Benzene and substituted derivatives	173.146	0.0850296	0	35.4	5.00188	-	Phenylpropylamines
neg_258	2-Aminoanthracene	-	-	HMDB0245007	2M+FA-H	C14H11N	0.5688	C14417	neg	-	-	-	-	Benzenoids	Anthracenes	431.178	0.223024	0	40.5	4.24737	613-13-8	Not Available
neg_438	Methyl 2,6-dimethyl-5-nitro-4-[2-(trifluoromethyl)phenyl]-1,4-dihydropyridine-3-carboxylate	-	-	HMDB0247310	M-H2O-H	C16H15F3N2O4	0.9448	C13758	neg	-	-	-	-	Benzenoids	Benzene and substituted derivatives	337.078	0.156989	0	33.2	-7.3572	-	Trifluoromethylbenzenes
neg_471	2-Furamide	-	-	HMDB0015684;HMDB0245133	M-H	C5H5NO2	1.4135	C07637	neg	-	-	-	-	Benzenoids	Phenol esters	110.024	0.162936	0	50	-8.15163	3736-81-0	Not Available
neg_482	Ravuconazole	-	-	HMDB0257114	M-H	C22H17F2N5OS	1.7077	-	neg	-	-	-	-	Benzenoids	Benzene and substituted derivatives	436.103	0.0957734	0	47.7	-3.43922	-	Phenylpropanes
neg_511	Gallic Acid	map00999	Biosynthesis of various plant secondary metabolites	HMDB0005807;MJDBOTE0000353	M-H	C7H6O5	3.3956	C01424	neg	-	-	Metabolism	Biosynthesis of other secondary metabolites	Benzenoids	Benzene and substituted derivatives	169.014	0.0705985	88.4	0	-3.5687	149-91-7	Benzoic acids and derivatives
neg_589	Fenofibrate	-	-	HMDB0015173;HMDB0252207	2M+FA-H	C20H21ClO4	5.7951	C07586	neg	-	-	-	-	Benzenoids	Benzene and substituted derivatives	765.226	0.0154465	0	32.7	3.45442	49562-28-9	Benzophenones
neg_602	Acidissiminol epoxide	-	-	HMDB0040793	M-H2O-H	C25H31NO4	5.9424	-	neg	-	-	-	-	Benzenoids	Benzene and substituted derivatives	390.204	0.0362483	0	40.9	-9.31251	139165-01-8	Benzoic acids and derivatives
neg_604	Phenol A	-	-	HMDB0256407	M+FA-H	C11H16O3	5.95	-	neg	-	-	-	-	Benzenoids	Benzene and substituted derivatives	241.108	0.0741247	0	57.1	-0.142356	-	Phenylpropanes
neg_665	Gemfibrozil	-	-	HMDB0015371;MJDBOTE0001413	M-H	C15H22O3	6.4544	C07020	neg	-	-	-	-	Benzenoids	Phenol ethers	249.15	0.0966766	0	30.1	0.140251	25812-30-0	Not Available
neg_758	Dodecylbenzenesulfonic Acid	-	-	HMDB0059915;HMDB0031031	M-H	C18H30O3S	6.9348	-	neg	-	-	-	-	Benzenoids	Benzene and substituted derivatives	325.184	0.0199132	86.3	0	0.584427	-	Benzenesulfonic acids and derivatives
pos_1029	Epsilon-caprolactam	map01100	Metabolic pathways	HMDB0062769	M+H	C6H11NO	4.2373	C06593	pos	-	-	Metabolism	Global and overview maps	Organoheterocyclic compounds	Lactams	114.092	0.0499934	0	59.3	1.79748	105-60-2	Caprolactams
pos_1212	Cantharidin	-	-	HMDB0249592	M+H-2H2O	C10H12O4	5.6902	C16778	pos	-	-	-	-	Organoheterocyclic compounds	Furofurans	161.06	0.0540698	0	48.1	-0.29315	56-25-7	Not Available
pos_1299	2-Aminopurine	-	-	HMDB0245025	M+ACN+H	C5H5N5	6.1598	-	pos	-	-	-	-	Organoheterocyclic compounds	Imidazopyrimidines	177.088	0.0297791	0	51.1	-0.496179	-	Purines and purine derivatives
pos_1300	Alpha-Bisabolol oxide A	-	-	HMDB0038196	M+CH3OH+H	C15H26O2	6.1598	C16773	pos	-	-	-	-	Organoheterocyclic compounds	Oxanes	271.227	0.0543328	0	38.3	-0.971205	22567-36-8	Not Available
pos_137	Fagomine	-	-	HMDB0033453	M+H-H2O, M+Na	C6H13NO3	0.678	C10144	pos	-	-	-	-	Organoheterocyclic compounds	Piperidines	130.086	0.0132242	0	37.2	0.27504	53185-12-9	Not Available
pos_138	3,4-Dihydroxy-2-hydroxymethyl-1-pyrrolidinepropanamide	-	-	HMDB0039948	M+H-H2O, M+H	C8H16N2O4	0.678	-	pos	-	-	-	-	Organoheterocyclic compounds	Pyrrolidines	205.118	0.0111899	0	65.7	-0.192729	-	N-alkylpyrrolidines
pos_15	Citral propylene glycol acetal	-	-	HMDB0037286	M+H-H2O, M+NH4, M+H, M+H-2H2O	C13H22O2	6.1519	-	pos	-	-	-	-	Organoheterocyclic compounds	Dioxolanes	228.196	0.0402431	0	33.5	-0.410547	10444-50-5	1,3-dioxolanes
pos_160	N-Methyl-1-deoxynojirimycin	-	-	HMDB0035360	M+H-H2O, M+ACN+H	C7H15NO4	0.9289	-	pos	-	-	-	-	Organoheterocyclic compounds	Piperidines	160.097	0.126166	0	35.9	0.427561	69567-10-8	Not Available
pos_1674	Methenamine	-	-	HMDB0029598	M+H	C6H12N4	7.6364	-	pos	-	-	-	-	Organoheterocyclic compounds	Triazinanes	141.113	0.0281457	76.6	0	-0.677047	100-97-0	1,3,5-triazinanes
pos_169	(2R,3R,4S,5S,6R)-6-[[5-Hydroxy-4-(hydroxymethyl)-6-methylpyridin-3-yl]methoxymethyl]oxane-2,3,4,5-tetrol	-	-	HMDB0242588	M+H-H2O, M+H	C14H21NO8	1.2812	-	pos	-	-	-	-	Organoheterocyclic compounds	Pyridines and derivatives	332.134	0.0167488	0	52.7	-1.45256	-	Pyridoxines
pos_1768	Oxindole	map00402;map01100;map01110;map00999	Benzoxazinoid biosynthesis;Metabolic pathways;Biosynthesis of secondary metabolites;Biosynthesis of various plant secondary metabolites	HMDB0244886;HMDB0061918	M+H	C8H7NO	7.7319	C12312	pos	-	-	Metabolism;Metabolism;Metabolism;Metabolism	Biosynthesis of other secondary metabolites;Global and overview maps;Global and overview maps;Biosynthesis of other secondary metabolites	Organoheterocyclic compounds	Indoles and derivatives	134.06	0.115704	73.1	0	-0.101881	59-48-3	Hydroxyindoles
pos_1820	Morpholine	-	-	HMDB0031581	M+H	C4H9NO	7.5414	C14452	pos	-	-	-	-	Organoheterocyclic compounds	Oxazinanes	88.0762	0.0735712	82.3	0	5.43037	110-91-8	Morpholines
pos_1907	(2-Ethyl-2,4,4-trimethyl-1,3-oxazolidin-3-yl)oxidanyl	-	-	HMDB0242467	M+H-H2O	C8H17NO2	7.2252	-	pos	-	-	-	-	Organoheterocyclic compounds	Azolidines	142.123	0.054623	0	53.9	-0.163167	-	Oxazolidines
pos_207	Alpha-Methylene-Gamma-Butyrolactone	-	-	HMDB0246945	M+H-H2O, M+H	C5H6O2	0.6547	C20578	pos	-	-	-	-	Organoheterocyclic compounds	Lactones	99.0444	0.0201652	74.9	0	3.48521	-	Gamma butyrolactones
pos_2237	Dihydrozeatin	map01110;map04075;map00908	Biosynthesis of secondary metabolites;Plant hormone signal transduction;Zeatin biosynthesis	HMDB0012215;MJDBZSJ0000131	M+NH4	C10H15N5O	6.3576	C02029	pos	-	-	Metabolism;Environmental Information Processing;Metabolism	Global and overview maps;Signal transduction;Metabolism of terpenoids and polyketides	Organoheterocyclic compounds	Imidazopyrimidines	239.161	0.0753483	0	55.4	-0.828691	37789-32-5;23599-75-9	Purines and purine derivatives
pos_2268	4-Vinylcyclohexene dioxide	-	-	HMDB0246593	M+Na	C8H12O2	6.2858	C19311	pos	-	-	-	-	Organoheterocyclic compounds	Oxepanes	163.072	0.0319684	0	30.7	-3.21523	-	Not Available
pos_2318	Tryptophanamide	-	-	HMDB0013318;MJDBOTE0000612	M+ACN+Na	C11H13N3O	6.1754	C00977	pos	-	-	-	-	Organoheterocyclic compounds	Indoles and derivatives	267.122	0.0728008	0	32.4	4.06138	20696-57-5	Tryptamines and derivatives
pos_2328	2,6-Diamino-9-(2-hydroxyethoxymethyl)purine	-	-	HMDB0246998	M+H-H2O	C8H12N6O2	6.1598	-	pos	-	-	-	-	Organoheterocyclic compounds	Imidazopyrimidines	207.099	0.0283167	0	57.9	-0.339693	-	Purines and purine derivatives
pos_234	Indoleacrylic acid	-	-	HMDB0000734	M+H, M+NH4	C11H9NO2	3.0107	-	pos	-	-	-	-	Organoheterocyclic compounds	Indoles and derivatives	188.07	0.0439156	37.4	0	-0.717269	29953-71-7	Indoles
pos_2346	Laurocapram	-	-	HMDB0253992	M+NH4	C18H35NO	6.1202	-	pos	-	-	-	-	Organoheterocyclic compounds	Lactams	299.305	0.00566187	0	51.4	-0.708267	-	Caprolactams
pos_2354	Cis-Quinceoxepane	-	-	HMDB0038108	M+NH4	C12H20O	6.1123	-	pos	-	-	-	-	Organoheterocyclic compounds	Oxepanes	198.185	0.128355	0	33.5	-0.0455599	133005-51-3	Not Available
pos_2491	Stercobilinogen	map00860	Porphyrin metabolism	HMDB0004157	M+ACN+Na	C33H48N4O6	5.3386	C05789	pos	-	-	Metabolism	Metabolism of cofactors and vitamins	Organoheterocyclic compounds	Tetrapyrroles and derivatives	660.374	0.15372	0	42.5	0.940955	17095-63-5	Bilirubins
pos_260	V-PYRRO/NO	-	-	HMDB0259734	M+H, M+NH4	C6H11N3O2	0.6005	-	pos	-	-	-	-	Organoheterocyclic compounds	Pyrrolidines	175.119	0.0334536	37.8	0	-0.262132	-	Not Available
pos_2605	1-Hydroxy-2,2,5,5-tetramethylpyrrolidine-3-carboxamide	-	-	HMDB0243894	M+CH3OH+H	C9H18N2O2	4.4673	-	pos	-	-	-	-	Organoheterocyclic compounds	Pyrrolidines	219.17	0.0301269	0	55.2	-0.420326	-	Pyrrolidine carboxylic acids and derivatives
pos_2630	1-Piperidineethanol, alpha-((2-nitro-1H-imidazol-1-yl)methyl)-, 1-oxide	-	-	HMDB0257260	M+H	C11H18N4O4	4.3472	-	pos	-	-	-	-	Organoheterocyclic compounds	Azoles	271.141	0.171283	0	79.6	4.8548	-	Imidazoles
pos_2660	Eugenin	-	-	HMDB0036627	M+H	C11H10O4	4.119	C20210	pos	-	-	-	-	Organoheterocyclic compounds	Benzopyrans	207.065	0.0629143	0	65	-0.376582	480-34-2	1-benzopyrans
pos_2687	Cidofovir	-	-	HMDB0014513	M+CH3OH+H	C8H14N3O6P	3.959	C06909	pos	-	-	-	-	Organoheterocyclic compounds	Diazines	312.093	0.280763	0	59.3	-8.96612	113852-37-2	Pyrimidines and pyrimidine derivatives
pos_2693	6-Methoxymellein	-	-	HMDB0038510	M+H-H2O	C11H12O4	3.903	C02381	pos	-	-	-	-	Organoheterocyclic compounds	Benzopyrans	191.07	0.0350749	0	67.4	-0.338038	13410-15-6	2-benzopyrans
pos_2702	Pinolidoxin	-	-	HMDB0301836	2M+NH4	C18H26O6	3.799	C08503	pos	-	-	-	-	Organoheterocyclic compounds	Oxocins	694.379	0.0388253	0	45.3	-0.813832	152985-39-2	Not Available
pos_2710	Physostigmine	map01110;map00901	Biosynthesis of secondary metabolites;Indole alkaloid biosynthesis	HMDB0015116	M+2Na-H	C15H21N3O2	3.7109	C06535	pos	-	-	Metabolism;Metabolism	Global and overview maps;Biosynthesis of other secondary metabolites	Organoheterocyclic compounds	Indoles and derivatives	320.134	0.0487109	0	52.4	-3.24291	57-47-6	Pyrroloindoles
pos_2748	Queuine	-	-	HMDB0001495	M+ACN+H	C12H15N5O3	3.1511	C01449	pos	-	-	-	-	Organoheterocyclic compounds	Pyrrolopyrimidines	319.151	0.0438949	0	50.5	-1.23484	72496-59-4	Pyrrolo[2,3-d]pyrimidines
pos_2770	2-Pyrrolidinone	-	-	HMDB0002039	M+H	C4H7NO	2.9875	C11118	pos	-	-	-	-	Organoheterocyclic compounds	Pyrrolidines	86.0605	0.0310659	50.7	0	5.32248	616-45-5	Pyrrolidones
pos_2791	4-Pyridoxic acid	map01100;map00750	Metabolic pathways;Vitamin B6 metabolism	HMDB0000017;PW_C000011	2M+H	C8H9NO4	2.8844	C00847	pos	-	-	Metabolism;Metabolism	Global and overview maps;Metabolism of cofactors and vitamins	Organoheterocyclic compounds	Pyridines and derivatives	367.111	0.186805	0	64.6	-6.93779	82-82-6	Pyridinecarboxylic acids and derivatives
pos_2805	Xanthurenic Acid	map00380	Tryptophan metabolism	PW_C000703;HMDB0000881;MJDBOTE0001103	M+H	C10H7NO4	2.7957	C02470	pos	-	-	Metabolism	Amino acid metabolism	Organoheterocyclic compounds	Quinolines and derivatives	206.045	0.105845	93.9	0	-0.328265	59-00-7	Quinoline carboxylic acids
pos_2809	5-Hydroxyindoleacetate	map01100;map00380	Metabolic pathways;Tryptophan metabolism	HMDB0000763	M+H	C10H9NO3	2.7637	C05635	pos	-	-	Metabolism;Metabolism	Global and overview maps;Amino acid metabolism	Organoheterocyclic compounds	Indoles and derivatives	192.065	0.0127752	91.8	0	-0.442638	54-16-0	Indolyl carboxylic acids and derivatives
pos_2833	7-Aminomethyl-7-carbaguanine	map01100;map00790	Metabolic pathways;Folate biosynthesis	HMDB0011690	M+H	C7H9N5O	2.6191	C16675	pos	-	-	Metabolism;Metabolism	Global and overview maps;Metabolism of cofactors and vitamins	Organoheterocyclic compounds	Pyrrolopyrimidines	180.088	0.0187823	0	63.5	-0.572248	-	Pyrrolo[2,3-d]pyrimidines
pos_2844	2-Amino-4-oxo-6-(1',2',3'-trihydroxypropyl)-diquinoid-7,8-dihydroxypterin	-	-	HMDB0012144	M+H-2H2O	C9H15N5O6	2.571	C05253	pos	-	-	-	-	Organoheterocyclic compounds	Pteridines and derivatives	254.087	0.0804594	0	46.6	-4.79322	-	Pterins and derivatives
pos_2852	Thymine	map00240;map01100;map01232	Pyrimidine metabolism;Metabolic pathways;Nucleotide metabolism	HMDB0000262;PW_C000179;MJDBOTE0000713	M+H	C5H6N2O2	2.5471	C00178	pos	Nucleic acids	Bases	Metabolism;Metabolism;Metabolism	Nucleotide metabolism;Global and overview maps;Global and overview maps	Organoheterocyclic compounds	Diazines	127.05	0.091421	54.4	0	0.692969	65-71-4	Pyrimidines and pyrimidine derivatives
pos_2866	2'-Deoxy-2'-methylenecytidine	-	-	HMDB0245533	M+ACN+Na	C10H13N3O4	2.419	-	pos	-	-	-	-	Organoheterocyclic compounds	Diazines	303.105	0.0120647	0	60.3	-7.12448	-	Pyrimidines and pyrimidine derivatives
pos_2880	Erinapyrone A	-	-	HMDB0041426	M+H-2H2O	C7H10O3	2.331	-	pos	-	-	-	-	Organoheterocyclic compounds	Pyrans	107.049	0.0650059	0	38.3	2.02914	146064-66-6	Pyranones and derivatives
pos_2921	(R)-2-(4-(Tert-butoxycarbonyl)morpholin-3-yl)acetic acid	-	-	HMDB0247375	M+NH4	C11H19NO5	1.8577	-	pos	-	-	-	-	Organoheterocyclic compounds	Oxazinanes	263.16	0.00590401	0	38.9	-1.30179	-	Morpholines
pos_2933	Oxypurinol	-	-	HMDB0000786	M+H	C5H4N4O2	1.7696	C07599	pos	-	-	-	-	Organoheterocyclic compounds	Imidazopyrimidines	153.041	0.0108699	0	48.8	-0.335371	2465-59-0	Purines and purine derivatives
pos_2947	Cerulenin	-	-	HMDB0015168;LMFA08010013	M+NH4	C12H17NO3	1.6818	C12058	pos	-	-	-	-	Organoheterocyclic compounds	Epoxides	241.154	0.0332528	0	32.2	-0.953011	17397-89-6	Oxirane carboxylic acids and derivatives
pos_3004	2-(1H-Indazol-3-yl)acetic acid	-	-	HMDB0244912	2M+K	C9H8N2O2	1.2492	-	pos	-	-	-	-	Organoheterocyclic compounds	Benzopyrazoles	391.08	0.00868363	0	42.7	-0.607597	-	Indazoles
pos_3035	Biopterin	map01100;map00790;map01240	Metabolic pathways;Folate biosynthesis;Biosynthesis of cofactors	HMDB0000633;HMDB0000468;HMDB0000817;MJDBOTE0001160	M+H	C9H11N5O3	1.0729	C06313	pos	-	-	Metabolism;Metabolism;Metabolism	Global and overview maps;Metabolism of cofactors and vitamins;Global and overview maps	Organoheterocyclic compounds	Pteridines and derivatives	238.092	0.0409585	32.9	0	-6.33225	22150-76-1;13039-82-2;13039-62-8	Pterins and derivatives
pos_3042	Niacinamide	map01100;map00760;map01240	Metabolic pathways;Nicotinate and nicotinamide metabolism;Biosynthesis of cofactors	PW_C001086;HMDB0001406	M+H	C6H6N2O	1.025	C00153	pos	Vitamins and cofactors	Vitamins	Metabolism;Metabolism;Metabolism	Global and overview maps;Metabolism of cofactors and vitamins;Global and overview maps	Organoheterocyclic compounds	Pyridines and derivatives	123.055	0.145263	57.4	0	1.07064	98-92-0	Pyridinecarboxylic acids and derivatives
pos_3053	Glucose ketone	-	-	HMDB0252777	M+H-H2O	C7H10O7	0.953	-	pos	-	-	-	-	Organoheterocyclic compounds	Oxepanes	189.039	0.0101057	0	31.4	-0.316472	-	Not Available
pos_3067	Theobromine	map01100;map01110;map00232	Metabolic pathways;Biosynthesis of secondary metabolites;Caffeine metabolism	PW_C001714;HMDB0002825;MJDBOTE0000804	M+H	C7H8N4O2	0.913	C07480	pos	-	-	Metabolism;Metabolism;Metabolism	Global and overview maps;Global and overview maps;Biosynthesis of other secondary metabolites	Organoheterocyclic compounds	Imidazopyrimidines	181.072	0.167141	85	0	-0.496335	83-67-0	Purines and purine derivatives
pos_3134	Arctinone A	-	-	HMDB0302306	M+NH4	C13H10O2S2	0.6702	-	pos	-	-	-	-	Organoheterocyclic compounds	Bi- and oligothiophenes	280.048	0.140843	0	63.2	8.50974	-	Not Available
pos_3170	Pirbuterol	-	-	HMDB0015407	M+ACN+Na	C12H20N2O3	0.6391	C07807	pos	-	-	-	-	Organoheterocyclic compounds	Pyridines and derivatives	304.161	0.00573111	0	36.1	-8.29915	38677-81-5	Hydroxypyridines
pos_3212	Radalbuvir	-	-	HMDB0257093	M+NH4	C30H41NO6S	0.5925	-	pos	-	-	-	-	Organoheterocyclic compounds	Thiophenes	561.298	0.0858689	0	38.1	-3.06835	-	Thiophene carboxylic acids and derivatives
pos_3235	Dihydroneopterin triphosphate	map01100;map00790;map01240	Metabolic pathways;Folate biosynthesis;Biosynthesis of cofactors	PW_C000779;HMDB0000980	M+H-2H2O	C9H16N5O13P3	0.57	C04895	pos	-	-	Metabolism;Metabolism;Metabolism	Global and overview maps;Metabolism of cofactors and vitamins;Global and overview maps	Organoheterocyclic compounds	Pteridines and derivatives	459.979	0.0863114	0	42.2	-5.16763	20574-65-6	Pterins and derivatives
pos_3267	Amlodipine	-	-	PW_C002366;HMDB0005018;MJDBOTE0001438	M+H	C20H25ClN2O5	0.5467	C06825	pos	-	-	-	-	Organoheterocyclic compounds	Pyridines and derivatives	409.155	0.0899582	0	36.6	7.14276	88150-42-9	Hydropyridines
pos_3316	8-Oxoguanine	-	-	HMDB0041820;HMDB0002032	M+NH4	C5H3N5O2	0.5232	C20155	pos	-	-	-	-	Organoheterocyclic compounds	Imidazopyrimidines	183.061	0.232963	0	31.8	-6.14029	82014-86-6;5614-64-2	Purines and purine derivatives
pos_3412	4-Hydroxy-2,2,6,6-tetramethylpiperidine-1-oxyl	-	-	HMDB0258807	M+H-H2O	C9H19NO2	0.3872	-	pos	-	-	-	-	Organoheterocyclic compounds	Piperidines	156.138	0.0493666	0	35.1	-0.0925114	-	Not Available
pos_489	3-Pyridinecarboxaldehyde	-	-	HMDB0245978	M+H	C6H5NO	0.4352	C07327	pos	-	-	-	-	Organoheterocyclic compounds	Pyridines and derivatives	108.045	0.0761419	0	47.7	2.59688	500-22-1	Pyridine carboxaldehydes
pos_626	N-[(2R,3R,4S,6R)-4,6-Dihydroxy-6-methyl-2-[(1R,2R)-1,2,3-trihydroxypropyl]oxan-3-yl]acetamide	-	-	HMDB0257998	M+CH3OH+H	C11H21NO7	0.6391	-	pos	-	-	-	-	Organoheterocyclic compounds	Oxanes	312.166	0.0809173	0	68.1	3.62919	-	Not Available
pos_632	2(5H)-Furanone	-	-	HMDB0032330	M+H	C4H4O2	0.6625	C17601	pos	-	-	-	-	Organoheterocyclic compounds	Dihydrofurans	85.0289	0.012617	44	0	5.58375	497-23-4	Furanones
pos_636	3-{[(Benzo[1,3]dioxol-5-ylmethyl)-carbamoyl]-methyl}-4-(2-imidazol-1-yl-pyrimidin-4-yl)-piperazine-1-carboxylic acid methyl ester	-	-	HMDB0249963	M+Na	C23H25N7O5	0.6625	-	pos	-	-	-	-	Organoheterocyclic compounds	Diazinanes	502.176	0.0318256	0	49.7	-9.87981	-	Piperazines
pos_647	1-Hydroxy-2,2,5,5-tetramethylpyrrolidine-3-carboxylic acid	-	-	HMDB0243895	M+ACN+H	C9H17NO3	0.678	-	pos	-	-	-	-	Organoheterocyclic compounds	Pyrrolidines	229.155	0.0439501	0	37.3	-0.737879	-	Pyrrolidine carboxylic acids and derivatives
pos_664	Cephamycin C	map01100;map00311;map01110	Metabolic pathways;Penicillin and cephalosporin biosynthesis;Biosynthesis of secondary metabolites	HMDB0249812	M+H-2H2O	C16H22N4O9S	0.7013	C06566	pos	Antibiotics	beta-Lactams	Metabolism;Metabolism;Metabolism	Global and overview maps;Biosynthesis of other secondary metabolites;Global and overview maps	Organoheterocyclic compounds	Lactams	411.098	0.0169964	0	33.6	2.53545	38429-35-5	Beta lactams
pos_708	Cytosine	map00240;map01100;map01232	Pyrimidine metabolism;Metabolic pathways;Nucleotide metabolism	HMDB0000630;MJDBOTE0000458	M+H	C4H5N3O	0.953	C00380	pos	Nucleic acids	Bases	Metabolism;Metabolism;Metabolism	Nucleotide metabolism;Global and overview maps;Global and overview maps	Organoheterocyclic compounds	Diazines	112.051	0.030565	67.7	0	2.1038	71-30-7	Pyrimidines and pyrimidine derivatives
pos_709	Pyridoxal	map01100;map00750;map01240	Metabolic pathways;Vitamin B6 metabolism;Biosynthesis of cofactors	PW_C001188;HMDB0001545	M+H	C8H9NO3	0.953	C00250	pos	Vitamins and cofactors	Vitamins	Metabolism;Metabolism;Metabolism	Global and overview maps;Metabolism of cofactors and vitamins;Global and overview maps	Organoheterocyclic compounds	Pyridines and derivatives	168.065	0.0358388	92.9	0	-0.226884	66-72-8	Pyridine carboxaldehydes
pos_796	Hypoxanthine	map01100;map01232;map00230	Metabolic pathways;Nucleotide metabolism;Purine metabolism	PW_C000102;HMDB0000157	M+H	C5H4N4O	1.6898	C00262	pos	-	-	Metabolism;Metabolism;Metabolism	Global and overview maps;Global and overview maps;Nucleotide metabolism	Organoheterocyclic compounds	Imidazopyrimidines	137.046	0.163198	59.3	0	-0.293256	68-94-0	Purines and purine derivatives
pos_8	D-Glucaro-1,4-lactone	-	-	HMDB0041862	M+NH4, M+Na, M+K, M+H, M+H-2H2O	C6H8O7	1.0808	C21095	pos	-	-	-	-	Organoheterocyclic compounds	Lactones	210.061	0.0198101	0	41.3	-0.510799	5027-63-4	Gamma butyrolactones
pos_822	2,6-diamino-4-hydroxy-5-formamidopyrimidine	-	-	HMDB0011657;HMDB0304046	M+H-H2O	C5H7N5O2	2.0263	C04744	pos	-	-	-	-	Organoheterocyclic compounds	Diazines	152.057	0.0374458	0	51.5	-0.224989	77440-13-2	Pyrimidines and pyrimidine derivatives
pos_864	6-O-Methylguanine	-	-	HMDB0245002	M+H	C6H7N5O	2.5391	-	pos	-	-	-	-	Organoheterocyclic compounds	Imidazopyrimidines	166.072	0.0995133	34.4	0	0.85124	-	Purines and purine derivatives
pos_866	Castanospermine	-	-	HMDB0249700	M+H	C8H15NO4	2.5471	C02256	pos	-	-	-	-	Organoheterocyclic compounds	Indolizidines	190.107	0.0806873	70.8	0	-0.269041	79831-76-8	Not Available
pos_880	Genipic acid	-	-	HMDB0036072	M+NH4	C9H12O4	2.6431	-	pos	-	-	-	-	Organoheterocyclic compounds	Dihydrofurans	202.107	0.0469348	0	48.4	-0.354287	6902-76-7	Not Available
pos_883	(R)-2-Hydroxy-2H-1,4-benzoxazin-3(4H)-one	map00402;map01100;map01110;map00999	Benzoxazinoid biosynthesis;Metabolic pathways;Biosynthesis of secondary metabolites;Biosynthesis of various plant secondary metabolites	HMDB0038318	M+CH3OH+H	C8H7NO3	2.6837	C15769	pos	-	-	Metabolism;Metabolism;Metabolism;Metabolism	Biosynthesis of other secondary metabolites;Global and overview maps;Global and overview maps;Biosynthesis of other secondary metabolites	Organoheterocyclic compounds	Benzoxazines	198.076	0.0193372	0	53.1	-0.28513	-	Benzoxazinones
pos_897	1-Deoxynojirimycin	-	-	HMDB0035359	2M+Na	C6H13NO4	2.7877	C16843	pos	-	-	-	-	Organoheterocyclic compounds	Piperidines	349.16	0.059141	0	31.3	6.12384	19130-96-2	Not Available
pos_923	Tenuazonic acid	-	-	HMDB0036074	M+H-H2O	C10H15NO3	3.0031	C08511	pos	-	-	-	-	Organoheterocyclic compounds	Pyrrolines	180.102	0.0578948	0	53.4	-0.516968	27778-66-1;610-88-8	Not Available
pos_968	Mellein	-	-	HMDB0301747	M+H-H2O	C10H10O3	3.7189	-	pos	-	-	-	-	Organoheterocyclic compounds	Benzopyrans	161.06	0.0585928	80.1	0	-0.221477	480-33-1	2-benzopyrans
pos_771	7-Methylguanine	-	-	HMDB0000897;HMDB0006040	M+H	C6H7N5O	1.5539	C02242	pos	-	-	-	-	Organoheterocyclic compounds	Imidazopyrimidines	166.072	0.0604997	65	0	0.014742	10030-78-1;578-76-7	Purines and purine derivatives
pos_2759	Indole	map01100;map01110;map00999;map00402;map00400;map00380	Metabolic pathways;Biosynthesis of secondary metabolites;Biosynthesis of various plant secondary metabolites;Benzoxazinoid biosynthesis;Phenylalanine, tyrosine and tryptophan biosynthesis;Tryptophan metabolism	HMDB0000738;HMDB0035924	M+H	C8H7N	3.0568	C00463	pos	-	-	Metabolism;Metabolism;Metabolism;Metabolism;Metabolism;Metabolism	Global and overview maps;Global and overview maps;Biosynthesis of other secondary metabolites;Biosynthesis of other secondary metabolites;Amino acid metabolism;Amino acid metabolism	Organoheterocyclic compounds	Indoles and derivatives	118.065	0.0201544	41.6	0	1.41776	120-72-9;109-97-7	Indoles
neg_1118	Kojic Acid	-	-	HMDB0032923;HMDB0258034	M-H2O-H	C6H6O4	6.5787	C14516	neg	-	-	-	-	Organoheterocyclic compounds	Pyrans	123.008	0.0308541	31.6	0	-6.07582	501-30-4	Pyranones and derivatives
neg_1134	Gartanin	-	-	HMDB0030700	M-H	C23H24O6	6.4934	C10063	neg	-	-	-	-	Organoheterocyclic compounds	Benzopyrans	395.153	0.196887	0	47.7	8.45411	33390-42-0	1-benzopyrans
neg_1229	Sanfetrinem	-	-	HMDB0257478	M-H2O-H	C14H19NO5	5.8754	-	neg	-	-	-	-	Organoheterocyclic compounds	Lactams	262.109	0.0546242	0	55.5	0.655469	-	Beta lactams
neg_1237	5'-Hydroxycotinine	-	-	HMDB0001427;PW_C001103	2M+FA-H	C10H12N2O2	5.8224	-	neg	-	-	-	-	Organoheterocyclic compounds	Pyridines and derivatives	429.177	0.10007	0	34.7	-3.02855	61192-50-5	Pyrrolidinylpyridines
neg_1281	Parasorbic acid	-	-	HMDB0301801	M+FA-H	C6H8O2	4.5567	C08502	neg	-	-	-	-	Organoheterocyclic compounds	Pyrans	157.05	0.115718	0	36.9	-6.1498	10048-32-5	Pyranones and derivatives
neg_1294	4,6-Dihydroxy-2-quinolinecarboxylic acid	-	-	HMDB0033528	M-H	C10H7NO4	3.9341	C08480	neg	-	-	-	-	Organoheterocyclic compounds	Quinolines and derivatives	204.03	0.193059	0	61.8	-1.62948	-	Quinoline carboxylic acids
neg_1328	Xi-2,3-Dihydro-3,5-dihydroxy-6-methyl-4H-pyran-4-one	-	-	HMDB0036380	M+FA-H	C7H10O4	3.1797	-	neg	-	-	-	-	Organoheterocyclic compounds	Pyrans	203.056	0.281227	0	40	-2.43945	-	Pyranones and derivatives
neg_1331	1-Deoxy-1-morpholino-D-fructose	-	-	HMDB0243858	M-H2O-H	C10H19NO6	3.067	-	neg	-	-	-	-	Organoheterocyclic compounds	Oxazinanes	230.103	0.0492999	0	58.2	-0.684032	-	Morpholines
neg_1395	5-Hydroxy-3-[(5-nitrofuran-2-yl)methylideneamino]-1H-imidazol-2-one	-	-	HMDB0260397	M+Na-2H	C8H6N4O5	1.1206	-	neg	-	-	-	-	Organoheterocyclic compounds	Azoles	259.007	0.0578703	0	38.8	-4.92001	-	Imidazoles
neg_1402	2-Deoxy-L-ribono-1,4-lactone	-	-	HMDB0033958	M-H2O-H	C5H8O4	1.0675	-	neg	-	-	-	-	Organoheterocyclic compounds	Lactones	113.024	0.0794776	0	39.3	-6.734	38996-14-4	Gamma butyrolactones
neg_1449	Fipexide	-	-	HMDB0252264	M+K-2H	C20H21ClN2O4	0.7139	-	neg	-	-	-	-	Organoheterocyclic compounds	Benzodioxoles	425.071	0.08661	0	81.2	8.30532	-	Not Available
neg_1451	1,3-Benzodioxole-5,6-diamine	-	-	HMDB0244157	M-H2O-H	C7H8N2O2	0.7139	-	neg	-	-	-	-	Organoheterocyclic compounds	Benzodioxoles	133.042	0.0239085	0	33.2	5.63044	-	Not Available
neg_1503	2-C-Methyl-1,4-erythrono-D-lactone	-	-	HMDB0029884	M-H2O-H	C5H8O4	0.6458	-	neg	-	-	-	-	Organoheterocyclic compounds	Lactones	113.024	0.0397662	0	48.5	-6.6114	18465-71-9	Gamma butyrolactones
neg_1672	Myxin	-	-	HMDB0254981	M+FA-H	C13H10N2O4	0.5459	-	neg	-	-	-	-	Organoheterocyclic compounds	Diazanaphthalenes	303.063	0.0402107	0	35.6	2.98905	-	Benzodiazines
neg_365	N-(2-((6-Chloro-3-(3-(N,N-dimethylsulfamoyl)phenyl)-2-methylimidazo[1,2-b]pyridazin-8-yl)amino)ethyl)acetamide	-	-	HMDB0254700	M-H2O-H	C19H23ClN6O3S	0.6532	-	neg	-	-	-	-	Organoheterocyclic compounds	Azoles	431.105	0.186416	0	44.8	-3.03756	-	Imidazoles
neg_428	(+/-)-Pelletierine	map01100;map00960;map01110	Metabolic pathways;Tropane, piperidine and pyridine alkaloid biosynthesis;Biosynthesis of secondary metabolites	HMDB0030325	M+FA-H	C8H15NO	0.8908	C06182	neg	-	-	Metabolism;Metabolism;Metabolism	Global and overview maps;Biosynthesis of other secondary metabolites;Global and overview maps	Organoheterocyclic compounds	Piperidines	186.113	0.189118	0	46.2	-2.94972	539-00-4	Not Available
neg_431	Trans-4-Carboxymethylenebut-2-en-4-olide	-	-	HMDB0060518	M+Cl	C6H4O4	0.9062	C12838	neg	-	-	-	-	Organoheterocyclic compounds	Dihydrofurans	174.982	0.0329524	0	42.9	9.2986	-	Furanones
neg_444	2-Furoic Acid	map01100	Metabolic pathways	HMDB0000617;MJDBOTE0000456	M-H	C5H4O3	1.0903	C01546	neg	-	-	Metabolism	Global and overview maps	Organoheterocyclic compounds	Furans	111.008	0.0135032	78.9	0	-7.92014	88-14-2	Furoic acid and derivatives
neg_448	D-Xylono-1,5-lactone	map01100;map00040	Metabolic pathways;Pentose and glucuronate interconversions	HMDB0011676	M-H	C5H8O5	1.1055	C02266	neg	-	-	Metabolism;Metabolism	Global and overview maps;Carbohydrate metabolism	Organoheterocyclic compounds	Lactones	147.029	0.0333636	0	65.2	-5.05115	-	Delta valerolactones
neg_452	Dehydroascorbate (bicyclic form)	-	-	HMDB0304326	M+Na-2H	C6H8O7	1.1589	-	neg	-	-	-	-	Organoheterocyclic compounds	Furofurans	213.001	0.0230904	0	32.1	-1.54438	-	Isosorbides
neg_456	Pyridoxine	map01100;map00750;map01240	Metabolic pathways;Vitamin B6 metabolism;Biosynthesis of cofactors	PW_C000161;HMDB0000239;HMDB0301760;MJDBOTE0000424	M-H	C8H11NO3	1.1976	C00314	neg	Vitamins and cofactors	Vitamins	Metabolism;Metabolism;Metabolism	Global and overview maps;Metabolism of cofactors and vitamins;Global and overview maps	Organoheterocyclic compounds	Pyridines and derivatives	168.066	0.0272752	89	0	-3.53456	58-56-0;65-23-6	Pyridoxines
neg_480	Adenine	map01100;map01110;map01232;map00230;map00908	Metabolic pathways;Biosynthesis of secondary metabolites;Nucleotide metabolism;Purine metabolism;Zeatin biosynthesis	HMDB0000034;PW_C000024;MJDBOTE0000759	M-H	C5H5N5	1.7077	C00147	neg	Nucleic acids	Bases	Metabolism;Metabolism;Metabolism;Metabolism;Metabolism	Global and overview maps;Global and overview maps;Global and overview maps;Nucleotide metabolism;Metabolism of terpenoids and polyketides	Organoheterocyclic compounds	Imidazopyrimidines	134.046	0.0645963	82.7	0	-6.07448	73-24-5	Purines and purine derivatives
neg_486	Guanine	map01100;map01232;map00230	Metabolic pathways;Nucleotide metabolism;Purine metabolism	PW_C000086;HMDB0000132;MJDBOTE0000457	M-H	C5H5N5O	1.7578	C00242	neg	Nucleic acids	Bases	Metabolism;Metabolism;Metabolism	Global and overview maps;Global and overview maps;Nucleotide metabolism	Organoheterocyclic compounds	Imidazopyrimidines	150.041	0.0727632	95.4	0	-5.05083	73-40-5	Purines and purine derivatives
neg_513	5-Formiminotetrahydrofolic acid	map01100;map00670	Metabolic pathways;One carbon pool by folate	PW_C001179;HMDB0001534	M-H2O-H	C20H24N8O6	3.445	C00664	neg	-	-	Metabolism;Metabolism	Global and overview maps;Metabolism of cofactors and vitamins	Organoheterocyclic compounds	Pteridines and derivatives	453.162	0.139921	0	35.3	-4.58517	2311-81-1	Pterins and derivatives
neg_539	6-hydroxymethyl-7,8-dihydropterin	map01100;map00790;map01240	Metabolic pathways;Folate biosynthesis;Biosynthesis of cofactors	HMDB0304227	2M+FA-H	C7H9N5O2	3.9693	C01300	neg	-	-	Metabolism;Metabolism;Metabolism	Global and overview maps;Metabolism of cofactors and vitamins;Global and overview maps	Organoheterocyclic compounds	Pteridines and derivatives	435.151	0.136095	0	45.5	4.41412	-	Pterins and derivatives
neg_588	Praziquantel	-	-	HMDB0015191	M+Na-2H	C19H24N2O2	5.7824	C07367	neg	-	-	-	-	Organoheterocyclic compounds	Tetrahydroisoquinolines	333.156	0.0807885	0	39	-8.61725	55268-74-1	Not Available
neg_596	Delta-Valerolactone	-	-	HMDB0250981	2M+Hac-H	C5H8O2	5.8677	C02240	neg	-	-	-	-	Organoheterocyclic compounds	Lactones	259.119	0.0502143	0	64.1	0.707435	542-28-9	Delta valerolactones
neg_627	2-[4-[4-(4-Carbamimidoylphenyl)piperazin-1-yl]piperidin-1-yl]acetic acid	-	-	HMDB0252929	M+FA-H	C18H27N5O2	6.1586	-	neg	-	-	-	-	Organoheterocyclic compounds	Diazinanes	390.214	0.0804919	0	34.1	-2.64757	-	Piperazines
neg_637	Neocnidilide	-	-	HMDB0034450	M+FA-H	C12H18O2	6.1897	C17002	neg	-	-	-	-	Organoheterocyclic compounds	Isobenzofurans	239.129	0.0797772	0	50.1	-0.151101	4567-33-3	Not Available
neg_697	Pravastatin	-	-	LMFA05000695;HMDB0256737;PW_C002369;HMDB0005022;MJDBOTE0001592	M+FA-H	C23H36O7	6.6095	C01844	neg	-	-	-	-	Organoheterocyclic compounds	Lactones	469.245	0.149826	0	45.5	0.848308	81093-37-0	Delta valerolactones
neg_752	Citreoviridin	-	-	HMDB0250305	M-H2O-H	C23H30O6	6.9037	C16766	neg	-	-	-	-	Organoheterocyclic compounds	Pyrans	383.19	0.240196	0	59	8.48282	25425-12-1	Pyranones and derivatives
neg_812	MALEIMIDE	-	-	HMDB0254312	M-H	C4H3NO2	7.4405	C07272	neg	-	-	-	-	Organoheterocyclic compounds	Pyrrolidines	96.0082	0.0226345	0	38.2	-9.56719	541-59-3	Pyrrolidones
neg_379	Ascorbic Acid	map01100;map00053	Metabolic pathways;Ascorbate and aldarate metabolism	PW_C000031;HMDB0000044;MJDBOTE0001568	M-H	C6H8O6	0.6683	C01041	neg	-	-	Metabolism;Metabolism	Global and overview maps;Carbohydrate metabolism	Organoheterocyclic compounds	Dihydrofurans	175.024	0.0260095	75.8	0	-3.35741	50-81-7	Furanones
neg_1455	Dehydroascorbic Acid	map01100;map00480;map00053	Metabolic pathways;Glutathione metabolism;Ascorbate and aldarate metabolism	PW_C000977;HMDB0001264	M+FA-H	C6H6O6	0.6985	C05422	neg	-	-	Metabolism;Metabolism;Metabolism	Global and overview maps;Metabolism of other amino acids;Carbohydrate metabolism	Organoheterocyclic compounds	Lactones	219.014	0.0690175	51.7	0	-1.36427	490-83-5	Gamma butyrolactones
pos_1074	Milbemycin A4	-	-	HMDB0254721;HMDB0254730;HMDB0242623	M+NH4	C32H46O7	4.5793	-	pos	-	-	-	-	Phenylpropanoids and polyketides	Macrolides and analogues	560.358	0.0233171	0	53	-0.55028	-	Milbemycins
pos_1083	Milbemycin beta1	-	-	HMDB0254721;HMDB0254730;HMDB0254727;HMDB0242623	M+NH4	C32H48O7	4.6352	-	pos	-	-	-	-	Phenylpropanoids and polyketides	Macrolides and analogues	562.374	0.0604702	0	75.9	-0.570897	-	Milbemycins
pos_1170	4-Methylumbelliferone	-	-	HMDB0059622;MJDBOTE0001043	M+H	C10H8O3	5.4721	C03081	pos	-	-	-	-	Phenylpropanoids and polyketides	Coumarins and derivatives	177.055	0.0682204	0	68.9	-0.465844	90-33-5	Hydroxycoumarins
pos_1198	Isoferulic acid	-	-	HMDB0000955;HMDB0259693	M+H-H2O	C10H10O4	5.6121	C10470	pos	-	-	-	-	Phenylpropanoids and polyketides	Cinnamic acids and derivatives	177.055	0.0455745	0	70.2	-0.366024	537-73-5;25522-33-2	Hydroxycinnamic acids and derivatives
pos_2368	4-Methoxycinnamic Acid	-	-	HMDB0246971;HMDB0002040	M+H-H2O	C10H10O3	6.0566	-	pos	-	-	-	-	Phenylpropanoids and polyketides	Cinnamic acids and derivatives	161.06	0.0788251	85.9	0	-0.178834	943-89-5	Cinnamic acids
pos_2514	4-Methylcoumarin	-	-	HMDB0246508	M+H	C10H8O2	5.1815	-	pos	-	-	-	-	Phenylpropanoids and polyketides	Coumarins and derivatives	161.06	0.0803407	96.4	0	-0.352737	-	Not Available
pos_2654	Dalfopristin	-	-	HMDB0015566	M+NH4	C34H50N4O9S	4.167	C08033	pos	-	-	-	-	Phenylpropanoids and polyketides	Macrolide lactams	708.36	0.044874	0	71.6	-6.00567	112362-50-2	Not Available
pos_2709	1-(m-Methoxycinnamoyl)pyrrolidine	-	-	HMDB0038839	M+NH4	C14H17NO2	3.7189	-	pos	-	-	-	-	Phenylpropanoids and polyketides	Cinnamic acids and derivatives	249.16	0.16041	0	35	-0.896783	29647-01-6	Hydroxycinnamic acids and derivatives
pos_2730	Sinapic Acid	map01100;map00940;map01110	Metabolic pathways;Phenylpropanoid biosynthesis;Biosynthesis of secondary metabolites	HMDB0032616;HMDB0034069;MJDBOTE0001099	M+H-H2O	C11H12O5	3.4867	C00482	pos	-	-	Metabolism;Metabolism;Metabolism	Global and overview maps;Biosynthesis of other secondary metabolites;Global and overview maps	Phenylpropanoids and polyketides	Cinnamic acids and derivatives	207.065	0.0464673	79.8	0	-0.766977	530-59-6;7362-37-0;7362-37-0;7361-90-2	Hydroxycinnamic acids and derivatives
pos_2732	Dattelic acid	map01100;map00941;map00940;map01110;map00945	Metabolic pathways;Flavonoid biosynthesis;Phenylpropanoid biosynthesis;Biosynthesis of secondary metabolites;Stilbenoid, diarylheptanoid and gingerol biosynthesis	HMDB0033999	M+CH3OH+H	C16H16O8	3.463	C10434	pos	-	-	Metabolism;Metabolism;Metabolism;Metabolism;Metabolism	Global and overview maps;Biosynthesis of other secondary metabolites;Biosynthesis of other secondary metabolites;Global and overview maps;Biosynthesis of other secondary metabolites	Phenylpropanoids and polyketides	Cinnamic acids and derivatives	369.118	0.0262867	0	41.5	-1.18355	73263-62-4	Hydroxycinnamic acids and derivatives
pos_2736	Sinapoylputrescine	-	-	HMDB0033464	M+H	C15H22N2O4	3.3431	-	pos	-	-	-	-	Phenylpropanoids and polyketides	Cinnamic acids and derivatives	295.165	0.10219	0	37.2	-1.22033	70185-57-8	Hydroxycinnamic acids and derivatives
pos_2771	4'-O-methyl-(-)-epicatechin-5-O-beta-glucuronide	-	-	HMDB0029181	M+CH3OH+H	C23H26O11	2.9797	-	pos	-	-	-	-	Phenylpropanoids and polyketides	Flavonoids	511.176	0.160149	0	42.4	-9.74399	-	Flavonoid glycosides
pos_2785	Subaphylline	map01100;map00330	Metabolic pathways;Arginine and proline metabolism	HMDB0033463	M+H	C14H20N2O3	2.9084	C10497	pos	-	-	Metabolism;Metabolism	Global and overview maps;Amino acid metabolism	Phenylpropanoids and polyketides	Cinnamic acids and derivatives	265.154	0.0426519	0	68.2	-0.802783	501-13-3	Hydroxycinnamic acids and derivatives
pos_304	1-O-Sinapoyl-beta-D-glucose	map00940;map01110	Phenylpropanoid biosynthesis;Biosynthesis of secondary metabolites	HMDB0302379	M+H-H2O, M+H	C17H22O10	5.4876	C01175	pos	-	-	Metabolism;Metabolism	Biosynthesis of other secondary metabolites;Global and overview maps	Phenylpropanoids and polyketides	Cinnamic acids and derivatives	369.118	0.0515322	0	55	-0.623699	-	Hydroxycinnamic acids and derivatives
pos_3082	Kutkoside	-	-	HMDB0253836	M+2Na-H	C23H28O13	0.8185	-	pos	-	-	-	-	Phenylpropanoids and polyketides	Tannins	557.12	0.140292	0	53.5	-9.051	-	Hydrolyzable tannins
pos_3169	Decarbamoylsaxitoxin	-	-	HMDB0038319	M+ACN+Na	C9H16N6O3	0.6391	C20021	pos	-	-	-	-	Phenylpropanoids and polyketides	Saxitoxins, gonyautoxins, and derivatives	320.145	0.0514703	0	43.5	3.06167	58911-04-9	Not Available
pos_3440	P-CHLOROPHENYLALANINE	-	-	HMDB0033261	M+H	C9H10ClNO2	5.807	-	pos	-	-	-	-	Phenylpropanoids and polyketides	2-arylbenzofuran flavonoids	200.047	0.167482	82.9	0	-0.289013	101365-03-1	Not Available
pos_464	Cinnamaldehyde	map01100;map00940;map01110	Metabolic pathways;Phenylpropanoid biosynthesis;Biosynthesis of secondary metabolites	HMDB0003441;HMDB0258628;HMDB0245299;MJDBOTE0001083	M+H-H2O, M+H	C9H8O	6.2545	C00903	pos	-	-	Metabolism;Metabolism;Metabolism	Global and overview maps;Biosynthesis of other secondary metabolites;Global and overview maps	Phenylpropanoids and polyketides	Cinnamaldehydes	133.065	0.188126	70.7	0	-1.33779	104-55-2	Not Available
pos_567	Kaempferol 2G-coumaroylrutinoside	-	-	HMDB0037577	M+H-2H2O	C36H36O17	0.5542	-	pos	-	-	-	-	Phenylpropanoids and polyketides	Flavonoids	705.184	0.214232	0	41.4	3.57084	78510-18-6	Flavonoid glycosides
pos_581	Myricanene A 5-[arabinosyl-(1->6)-glucoside]	-	-	HMDB0039351	M+H-2H2O	C32H42O13	0.5776	-	pos	-	-	-	-	Phenylpropanoids and polyketides	Diarylheptanoids	599.253	0.106302	0	30.1	6.79659	-	Cyclic diarylheptanoids
pos_698	4-Guanidinobutanoic Acid	map01100;map00330	Metabolic pathways;Arginine and proline metabolism	HMDB0031842;HMDB0003464;MJDBOTE0001114	M+H	C5H11N3O2	0.913	C01035	pos	-	-	Metabolism;Metabolism	Global and overview maps;Amino acid metabolism	Phenylpropanoids and polyketides	Stilbenes	146.092	0.0346276	60.5	0	-0.329993	463-00-3;500-65-2	Not Available
pos_761	Hydroxyphenyllactic acid	-	-	HMDB0000755	M+H-2H2O	C9H10O4	1.4179	C03672	pos	-	-	-	-	Phenylpropanoids and polyketides	Phenylpropanoic acids	147.044	0.228707	0	52.1	-0.452812	306-23-0	Not Available
pos_86	P-Coumaraldehyde	map01100;map00940;map01110	Metabolic pathways;Phenylpropanoid biosynthesis;Biosynthesis of secondary metabolites	HMDB0040986	M+H, M+NH4, M+H-H2O	C9H8O2	2.323	C05608	pos	-	-	Metabolism;Metabolism;Metabolism	Global and overview maps;Biosynthesis of other secondary metabolites;Global and overview maps	Phenylpropanoids and polyketides	Cinnamaldehydes	166.086	0.0351989	0	35.8	-0.107699	2538-87-6;20711-53-9	Not Available
pos_877	3-(3,4-Dihydroxyphenyl)lactic acid	-	-	HMDB0003503	M+ACN+H	C9H10O5	2.6191	C01207	pos	-	-	-	-	Phenylpropanoids and polyketides	Phenylpropanoic acids	240.086	0.0566967	0	54.9	-0.843698	23028-17-3	Not Available
pos_939	Ferulic Acid	map01100;map00940;map01110	Metabolic pathways;Phenylpropanoid biosynthesis;Biosynthesis of secondary metabolites	HMDB0000954;MJDBOTE0000325	M+H-H2O	C10H10O4	3.2629	C01494	pos	-	-	Metabolism;Metabolism;Metabolism	Global and overview maps;Biosynthesis of other secondary metabolites;Global and overview maps	Phenylpropanoids and polyketides	Cinnamic acids and derivatives	177.055	0.0132201	92.2	0	-0.248481	537-98-4	Hydroxycinnamic acids and derivatives
pos_945	Latrunculin B	-	-	HMDB0253990	M+Na	C20H29NO5S	3.4391	C19904	pos	-	-	-	-	Phenylpropanoids and polyketides	Macrolides and analogues	418.168	0.198578	0	37.2	4.77022	76343-94-7	Not Available
pos_895	Caffeic acid	map01100;map00940;map01110	Metabolic pathways;Phenylpropanoid biosynthesis;Biosynthesis of secondary metabolites	HMDB0003501;HMDB0001964	M+H-H2O	C9H8O4	2.7717	C01197	pos	-	-	Metabolism;Metabolism;Metabolism	Global and overview maps;Biosynthesis of other secondary metabolites;Global and overview maps	Phenylpropanoids and polyketides	Cinnamic acids and derivatives	163.039	0.0522445	89.6	0	-0.617488	501-16-6;4361-87-9;331-39-5	Hydroxycinnamic acids and derivatives
pos_2558	Herniarin	-	-	HMDB0029758;HMDB0247248;MJDBOTE0001736	M+H	C10H8O3	4.8242	C09268	pos	-	-	-	-	Phenylpropanoids and polyketides	Coumarins and derivatives	177.055	0.152851	0	62.1	-0.458902	531-59-9	Not Available
pos_1130	Zeranol	-	-	HMDB0032702;HMDB0041824	2M+NH4	C18H26O5	5.0949	C14752	pos	-	-	-	-	Phenylpropanoids and polyketides	Macrolides and analogues	662.389	0.0266441	0	37.8	-0.884459	36455-72-8;26538-44-3	Not Available
neg_1054	Chalepin acetate	-	-	HMDB0030666	M-H	C21H24O5	6.7334	C09308	neg	-	-	-	-	Phenylpropanoids and polyketides	Coumarins and derivatives	355.159	0.0801444	0	45.9	9.57728	14882-94-1	Furanocoumarins
neg_1208	Lucidenic acid M	-	-	HMDB0035973	M-H	C27H42O6	6.0651	C10029	neg	-	-	-	-	Phenylpropanoids and polyketides	Flavonoids	461.291	0.0637372	0	72.5	1.18576	110241-33-3	O-methylated flavonoids
neg_1217	Luteolin	map01100;map00941;map01110;map00944	Metabolic pathways;Flavonoid biosynthesis;Biosynthesis of secondary metabolites;Flavone and flavonol biosynthesis	HMDB0005800;LMPK12110006;MJDBOTE0001048	M-H	C15H10O6	5.9846	C01514	neg	-	-	Metabolism;Metabolism;Metabolism;Metabolism	Global and overview maps;Biosynthesis of other secondary metabolites;Global and overview maps;Biosynthesis of other secondary metabolites	Phenylpropanoids and polyketides	Flavonoids	285.041	0.0643823	75.5	0	0.547256	491-70-3	Flavones
neg_1240	3-(4-Methoxyphenyl)-2-propenal	-	-	HMDB0032611	M+FA-H	C10H10O2	5.7888	C10475	neg	-	-	-	-	Phenylpropanoids and polyketides	Cinnamaldehydes	207.066	0.214886	0	36.3	-2.41468	24680-50-0	Not Available
neg_1247	1,2-Diferuloylgentiobiose	-	-	HMDB0301720	M-H	C32H38O17	5.5403	-	neg	-	-	-	-	Phenylpropanoids and polyketides	Cinnamic acids and derivatives	693.205	0.204813	0	73.9	1.96347	-	Hydroxycinnamic acids and derivatives
neg_1310	Yuzu lactone	-	-	HMDB0032901	M+Cl	C12H20O2	3.5837	-	neg	-	-	-	-	Phenylpropanoids and polyketides	Macrolides and analogues	231.117	0.170196	0	34.6	7.65708	79894-05-6	Not Available
neg_1376	Cyanidin 3-O-(6''-malonyl-arabinoside)	-	-	HMDB0029243	M-H2O-H	C23H21O13+	1.2977	-	neg	-	-	-	-	Phenylpropanoids and polyketides	Flavonoids	486.081	0.0968385	0	55.6	1.09489	-	Flavonoid glycosides
neg_311	(R)-Kawain	-	-	HMDB0034212	M-H2O-H	C14H14O3	0.6074	C09947	neg	-	-	-	-	Phenylpropanoids and polyketides	Kavalactones	211.078	0.0514011	0	47.5	5.77909	500-64-1	Not Available
neg_496	Methyldopa	-	-	HMDB0011754;HMDB0251525;MJDBOTE0001405	M+FA-H	C10H13NO4	2.4697	C07194	neg	-	-	-	-	Phenylpropanoids and polyketides	Phenylpropanoic acids	256.083	0.072416	0	55.8	0.505945	555-30-6	Not Available
neg_552	N1-trans-Feruloylagmatine	map01100;map01110;map00999	Metabolic pathways;Biosynthesis of secondary metabolites;Biosynthesis of various plant secondary metabolites	HMDB0037107	M-H	C15H22N4O3	4.5675	C18325	neg	-	-	Metabolism;Metabolism;Metabolism	Global and overview maps;Global and overview maps;Biosynthesis of other secondary metabolites	Phenylpropanoids and polyketides	Cinnamic acids and derivatives	305.161	0.13692	0	40.3	-3.59866	-	Hydroxycinnamic acids and derivatives
neg_563	5-Hydroxyferulic acid	map01100;map00940;map01110	Metabolic pathways;Phenylpropanoid biosynthesis;Biosynthesis of secondary metabolites	HMDB0035485;HMDB0035484	M-H	C10H10O5	5.044	C05619	neg	-	-	Metabolism;Metabolism;Metabolism	Global and overview maps;Biosynthesis of other secondary metabolites;Global and overview maps	Phenylpropanoids and polyketides	Cinnamic acids and derivatives	209.045	0.122503	0	38.8	-1.45781	110642-42-7;256642-48-5	Hydroxycinnamic acids and derivatives
neg_570	3',6-Disinapoylsucrose	-	-	HMDB0040838	M-H	C34H42O19	5.2835	-	neg	-	-	-	-	Phenylpropanoids and polyketides	Cinnamic acids and derivatives	753.226	0.146325	69.1	0	2.06223	139891-98-8	Hydroxycinnamic acids and derivatives
neg_577	Troxerutin	map01100;map01110;map00944	Metabolic pathways;Biosynthesis of secondary metabolites;Flavone and flavonol biosynthesis	HMDB0257021;HMDB0003249;HMDB0006083	M-H2O-H	C33H42O19	5.419	C05625	neg	-	-	Metabolism;Metabolism;Metabolism	Global and overview maps;Global and overview maps;Biosynthesis of other secondary metabolites	Phenylpropanoids and polyketides	Flavonoids	723.216	0.0958953	0	74	2.12103	153-18-4;7085-55-4	O-methylated flavonoids
neg_611	Dihydrohydroxy-O-methylsterigmatocystin	-	-	HMDB0033659	M+FA-H	C19H16O7	6.0002	-	neg	-	-	-	-	Phenylpropanoids and polyketides	Sterigmatocystins	401.088	0.0151042	0	64.9	0.80364	30099-66-2	Not Available
neg_614	Apigenin	map01100;map00943;map00941;map01110;map00944	Metabolic pathways;Isoflavonoid biosynthesis;Flavonoid biosynthesis;Biosynthesis of secondary metabolites;Flavone and flavonol biosynthesis	LMPK12110005;HMDB0002124;MJDBOTE0000792	M-H	C15H10O5	6.0284	C01477	neg	-	-	Metabolism;Metabolism;Metabolism;Metabolism;Metabolism	Global and overview maps;Biosynthesis of other secondary metabolites;Biosynthesis of other secondary metabolites;Global and overview maps;Biosynthesis of other secondary metabolites	Phenylpropanoids and polyketides	Flavonoids	269.046	0.138478	77.7	0	0.532747	520-36-5	Flavones
neg_731	Rubschisandrin	-	-	HMDB0257360	M-H2O-H	C23H28O6	6.7334	C10621	neg	-	-	-	-	Phenylpropanoids and polyketides	Tannins	381.174	0.0851431	0	33.3	8.77914	82467-51-4	Hydrolyzable tannins
pos_1084	N-Docosahexaenoyl Threonine	-	-	HMDB0242022	M+CH3OH+H	C26H39NO4	4.6512	-	pos	-	-	-	-	Not Available	Not Available	462.321	0.0453051	0	73.3	-0.6643	-	Not Available
pos_11	DG(20:4(6Z,8E,10E,14Z)-2OH(5S,12R)/0:0/13:0)	-	-	HMDB0294896	M+Na, M+K, M+NH4, M+H, M+H-2H2O	C36H62O7	6.6521	-	pos	-	-	-	-	Not Available	Not Available	629.438	0.0652805	0	46.4	-0.622646	-	Not Available
pos_1135	DG(8:0/0:0/PGJ2)	-	-	HMDB0297129	M+ACN+H	C31H50O7	5.134	-	pos	-	-	-	-	Not Available	Not Available	576.389	0.0804244	0	44	-0.676476	-	Not Available
pos_1216	N-Docosahexaenoyl Valine	-	-	HMDB0242025	M+H-H2O	C27H41NO3	5.7214	-	pos	-	-	-	-	Not Available	Not Available	410.305	0.0434302	0	56.8	0.298938	-	Not Available
pos_1296	DG(20:3(6,8,11)-OH(5)/18:0/0:0)	-	-	HMDB0296012	M+ACN+Na	C41H74O6	6.1439	-	pos	-	-	-	-	Not Available	Not Available	726.565	0.10678	0	82.1	1.16949	-	Not Available
pos_1442	Cer(d18:2(4E,14Z)/6 keto-PGF1alpha)	-	-	HMDB0290059	M+H	C38H67NO7	6.6284	-	pos	-	-	-	-	Not Available	Not Available	650.499	0.16337	0	42.7	-0.0443533	-	Not Available
pos_1534	DG(i-13:0/20:4(8Z,11Z,14Z,17Z)-2OH(5S,6R)/0:0)	-	-	HMDB0298665	M+NH4	C36H62O7	6.9392	-	pos	-	-	-	-	Not Available	Not Available	624.483	0.199034	0	38.9	-0.347901	-	Not Available
pos_1765	Policapram	-	-	HMDB0256664	M+H-H2O	C6H13NO	7.7399	C19492	pos	-	-	-	-	Not Available	Not Available	98.0968	0.0882725	0	66.7	3.02989	25038-54-4	Not Available
pos_1826	DG(i-18:0/PGD2/0:0)	-	-	HMDB0299608	M+H-2H2O	C41H72O8	7.4942	-	pos	-	-	-	-	Not Available	Not Available	657.506	0.0442218	0	36.7	-4.46852	-	Not Available
pos_1833	Cer(t18:0/20:3(6,8,11)-OH(5))	-	-	HMDB0290198	M+CH3OH+H	C38H71NO5	7.4706	-	pos	-	-	-	-	Not Available	Not Available	654.566	0.0145524	0	38.1	-0.93042	-	Not Available
pos_1909	Cer(d18:2(4E,14Z)/18:3(9,11,15)-OH(13))	-	-	HMDB0290090	M+CH3OH+H	C36H63NO4	7.2094	-	pos	-	-	-	-	Not Available	Not Available	606.508	0.150813	0	31.1	-1.22881	-	Not Available
pos_1996	DG(20:4(5Z,8Z,11Z,14Z)-OH(20)/a-13:0/0:0)	-	-	HMDB0297280	M+H-H2O	C36H62O6	6.9472	-	pos	-	-	-	-	Not Available	Not Available	573.45	0.216668	0	70.3	-1.72064	-	Not Available
pos_2073	Cer(d16:1/PGD2)	-	-	HMDB0289850	M+CH3OH+H	C36H63NO6	6.7633	-	pos	-	-	-	-	Not Available	Not Available	638.499	0.142514	0	73.5	-0.804852	-	Not Available
pos_2121	Cer(d16:1/PGE2)	-	-	HMDB0289849	M+CH3OH+H	C36H63NO6	6.6442	-	pos	-	-	-	-	Not Available	Not Available	638.499	0.200713	0	59.6	-0.708119	-	Not Available
pos_2125	Cer(t18:0/TXB2)	-	-	HMDB0290168	M+H-H2O	C38H71NO8	6.6362	-	pos	-	-	-	-	Not Available	Not Available	652.515	0.139945	0	30.5	0.229527	-	Not Available
pos_2130	Cer(d18:2(4E,14Z)/5-iso PGF2VI)	-	-	HMDB0290067	M+H-2H2O	C36H63NO6	6.6284	-	pos	-	-	-	-	Not Available	Not Available	570.457	0.176773	0	40.1	8.98658	-	Not Available
pos_2176	N-Oleoyl Arginine	-	-	HMDB0241954	M+ACN+Na	C24H46N4O3	6.5247	-	pos	-	-	-	-	Not Available	Not Available	502.374	0.0349483	0	76	2.09711	-	Not Available
pos_2381	Pheophorbide a	map01110;map00860	Biosynthesis of secondary metabolites;Porphyrin metabolism	HMDB0256449	M+ACN+H	C35H36N4O5	5.9936	C18021	pos	-	-	Metabolism;Metabolism	Global and overview maps;Metabolism of cofactors and vitamins	Not Available	Not Available	634.3	0.0940427	0	58.5	-4.27441	15664-29-6	Not Available
pos_2414	DG(PGJ2/8:0/0:0)	-	-	HMDB0297128	M+ACN+H	C31H50O7	5.8228	-	pos	-	-	-	-	Not Available	Not Available	576.389	0.252399	0	38	-1.25487	-	Not Available
pos_2422	DG(PGD2/8:0/0:0)	-	-	HMDB0297116	M+ACN+H	C31H52O8	5.7836	-	pos	-	-	-	-	Not Available	Not Available	594.4	0.0405238	0	43.1	-0.559156	-	Not Available
pos_2489	DG(20:5(7Z,9Z,11E,13E,17Z)-3OH(5,6,15)/8:0/0:0)	-	-	HMDB0297204	M+ACN+H	C31H50O8	5.3699	-	pos	-	-	-	-	Not Available	Not Available	592.384	0.0216838	0	57.2	-0.672112	-	Not Available
pos_2507	N-Docosahexaenoyl Proline	-	-	HMDB0242020	M+H	C27H39NO3	5.2207	-	pos	-	-	-	-	Not Available	Not Available	426.301	0.0390416	0	52.6	0.835852	-	Not Available
pos_2538	DG(8:0/PGJ2/0:0)	-	-	HMDB0297127	M+ACN+H	C31H50O7	4.9618	-	pos	-	-	-	-	Not Available	Not Available	576.389	0.0414144	0	60.1	-0.605431	-	Not Available
pos_2581	DG(8:0/20:5(7Z,9Z,11E,13E,17Z)-3OH(5,6,15)/0:0)	-	-	HMDB0297203	M+ACN+H	C31H50O8	4.6193	-	pos	-	-	-	-	Not Available	Not Available	592.384	0.0453639	0	46.9	-0.781114	-	Not Available
pos_2585	N-Eicosapentaenoyl Leucine	-	-	HMDB0242074	M+H-H2O	C26H41NO3	4.6033	-	pos	-	-	-	-	Not Available	Not Available	398.305	0.047704	0	56.6	-0.94636	-	Not Available
pos_2625	DG(10:0/LTE4/0:0)	-	-	HMDB0294473	M+K	C36H61NO8S	4.363	-	pos	-	-	-	-	Not Available	Not Available	706.379	0.0948807	0	71.9	6.50473	-	Not Available
pos_2633	DG(20:5(7Z,9Z,11E,13E,17Z)-3OH(5,6,15)/0:0/8:0)	-	-	HMDB0297206	M+ACN+H	C31H50O8	4.3156	-	pos	-	-	-	-	Not Available	Not Available	592.384	0.0563869	0	74.6	-0.511659	-	Not Available
pos_2658	DG(LTE4/10:0/0:0)	-	-	HMDB0294474	M+K	C36H61NO8S	4.1269	-	pos	-	-	-	-	Not Available	Not Available	706.379	0.100703	0	64.9	6.00027	-	Not Available
pos_266	N-Eicosapentaenoyl Isoleucine	-	-	HMDB0242073	M+H, M+CH3OH+H	C26H41NO3	4.3315	-	pos	-	-	-	-	Not Available	Not Available	448.342	0.0342072	0	71.3	-0.20767	-	Not Available
pos_2672	DG(8:0/PGD2/0:0)	-	-	HMDB0297115	M+ACN+H	C31H52O8	4.039	-	pos	-	-	-	-	Not Available	Not Available	594.4	0.0311266	0	70.5	-0.80484	-	Not Available
pos_299	PE(15:0/18:3(10,12,15)-OH(9))	-	-	HMDB0260866	M+Na, M+K	C38H70NO9P	5.2757	-	pos	-	-	-	-	Not Available	Not Available	754.437	0.0357418	0	52.2	-7.42124	-	Not Available
pos_382	DG(i-18:0/20:4(8Z,11Z,14Z,17Z)-2OH(5S,6R)/0:0)	-	-	HMDB0299704	M+H-2H2O, M+NH4	C41H72O7	6.9789	-	pos	-	-	-	-	Not Available	Not Available	641.511	0.196614	0	73.5	-4.32419	-	Not Available
pos_444	DG(i-18:0/18:3(9,11,15)-OH(13)/0:0)	-	-	HMDB0299735	M+NH4, M+Na	C39H70O6	7.2331	-	pos	-	-	-	-	Not Available	Not Available	652.551	0.0315365	0	47	-0.8168	-	Not Available
pos_454	DG(16:0/0:0/20:4(8Z,11Z,14Z,17Z)-2OH(5S,6R))	-	-	HMDB0295549	M+NH4, M+Na	C39H68O7	6.9472	-	pos	-	-	-	-	Not Available	Not Available	671.485	0.0335264	0	50.2	-1.49595	-	Not Available
pos_456	DG(16:0/0:0/20:5(5Z,8Z,11Z,14Z,16E)-OH(18R))	-	-	HMDB0295521	M+H, M+ACN+Na	C39H66O6	6.9472	-	pos	-	-	-	-	Not Available	Not Available	631.492	0.0703789	0	36.8	-1.45437	-	Not Available
pos_48	DG(PGJ2/i-16:0/0:0)	-	-	HMDB0299205	M+NH4, M+Na, M+H-H2O	C39H66O7	6.9472	-	pos	-	-	-	-	Not Available	Not Available	669.47	0.0632833	0	73.8	-0.381936	-	Not Available
pos_52	DG(i-16:0/0:0/20:4(5Z,8Z,11Z,14Z)-OH(19S))	-	-	HMDB0299159	M+H-H2O, M+Na, M+NH4	C39H68O6	7.106	-	pos	-	-	-	-	Not Available	Not Available	615.497	0.0756943	0	31.9	-2.34273	-	Not Available
pos_64	DG(i-13:0/PGJ2/0:0)	-	-	HMDB0298581	M+NH4, M+Na, M+H-H2O	C36H60O7	6.6521	-	pos	-	-	-	-	Not Available	Not Available	627.423	0.0696083	0	61.6	-0.497086	-	Not Available
pos_958	DG(2:0/0:0/20:4(5Z,8Z,11Z,14Z)-OH(19S))	-	-	HMDB0296873	M+ACN+H	C25H40O6	3.6309	-	pos	-	-	-	-	Not Available	Not Available	478.316	0.0161131	0	67.2	0.1661	-	Not Available
pos_977	DG(8:0/0:0/20:5(7Z,9Z,11E,13E,17Z)-3OH(5,6,15))	-	-	HMDB0297205	M+ACN+H	C31H50O8	3.847	-	pos	-	-	-	-	Not Available	Not Available	592.384	0.0212795	0	65.1	-0.690895	-	Not Available
neg_1152	Octadeca-2,4-dienedioic acid	-	-	HMDB0242188	M-H2O-H	C18H30O4	6.3608	-	neg	-	-	-	-	Not Available	Not Available	291.197	0.0805648	0	47.4	0.9134	-	Not Available
neg_1187	MG(0:0/TXB2/0:0)	-	-	HMDB0260534	M-H	C23H40O8	6.1664	-	neg	-	-	-	-	Not Available	Not Available	443.265	0.0645866	0	42.3	0.81867	-	Not Available
neg_753	PA(18:3(9Z,12Z,15Z)/18:1(12Z)-2OH(9,10))	-	-	HMDB0264254	M-H	C39H69O10P	6.9115	-	neg	-	-	-	-	Not Available	Not Available	727.457	0.185062	0	68.3	2.01574	-	Not Available
neg_763	PG(a-25:0/PGF1alpha)	-	-	HMDB0271041	M+K-2H	C51H97O13P	6.9813	-	neg	-	-	-	-	Not Available	Not Available	985.613	0.133416	0	52.1	-2.41721	-	Not Available
neg_775	DG(PGF2alpha/0:0/16:0)	-	-	HMDB0295462	M+K-2H	C39H70O8	7.0978	-	neg	-	-	-	-	Not Available	Not Available	703.457	0.116015	0	69.3	1.67862	-	Not Available
neg_98	SM(d19:1/20:5(5Z,8Z,11Z,14Z,16E)-OH(18))	-	-	HMDB0290691	M+Cl, M+FA-H	C44H79N2O7P	7.1366	-	neg	-	-	-	-	Not Available	Not Available	823.56	0.0874	0	33.1	-0.791484	-	Not Available
pos_1136	Loxoribine	-	-	HMDB0254180	2M+K	C13H17N5O6	5.134	-	pos	-	-	-	-	Nucleosides, nucleotides, and analogues	Purine nucleosides	717.199	0.108837	0	45.9	0.771187	-	Not Available
pos_156	Adenosine 3'-monophosphate	map01100;map00230	Metabolic pathways;Purine metabolism	HMDB0003540	M+H, M+K	C10H14N5O7P	0.9371	C01367	pos	-	-	Metabolism;Metabolism	Global and overview maps;Nucleotide metabolism	Nucleosides, nucleotides, and analogues	Ribonucleoside 3''-phosphates	348.07	0.0267428	90.6	0	-1.21744	84-21-9	Not Available
pos_2779	5'-Methylthioadenosine	map01100;map00270;map00908	Metabolic pathways;Cysteine and methionine metabolism;Zeatin biosynthesis	HMDB0001173;PW_C000910	M+H	C11H15N5O3S	2.9324	C00170	pos	-	-	Metabolism;Metabolism;Metabolism	Global and overview maps;Amino acid metabolism;Metabolism of terpenoids and polyketides	Nucleosides, nucleotides, and analogues	5''-deoxyribonucleosides	298.097	0.0674237	93.4	0	-1.07933	2457-80-9	5''-deoxy-5''-thionucleosides
pos_2867	N6-Methyl-2'-deoxyadenosine	-	-	HMDB0255300	M+CH3OH+H	C11H15N5O3	2.411	C03795	pos	-	-	-	-	Nucleosides, nucleotides, and analogues	Purine nucleosides	298.149	0.0520958	0	91.6	-6.34145	2002-35-9	Purine 2''-deoxyribonucleosides
pos_2946	Adenosine	map01100;map02010;map01232;map00230	Metabolic pathways;ABC transporters;Nucleotide metabolism;Purine metabolism	PW_C000034;HMDB0000050;HMDB0247583;MJDBOTE0000767	M+H	C10H13N5O4	1.6818	C00212	pos	Nucleic acids	Nucleosides	Metabolism;Environmental Information Processing;Metabolism;Metabolism	Global and overview maps;Membrane transport;Global and overview maps;Nucleotide metabolism	Nucleosides, nucleotides, and analogues	Purine nucleosides	268.104	0.0318842	93.7	0	-1.16491	58-61-7	Not Available
pos_2952	CGMP	map01100;map00230	Metabolic pathways;Purine metabolism	HMDB0001314	M+H	C10H12N5O7P	1.6739	C00942	pos	Nucleic acids	Cyclic nucleotides	Metabolism;Metabolism	Global and overview maps;Nucleotide metabolism	Nucleosides, nucleotides, and analogues	Purine nucleotides	346.054	0.0654341	77.7	0	-1.35576	7665-99-8	Cyclic purine nucleotides
pos_2971	1-Methylguanosine	-	-	HMDB0001563	M+H	C11H15N5O5	1.5619	C04545	pos	-	-	-	-	Nucleosides, nucleotides, and analogues	Purine nucleosides	298.114	0.0776802	90.1	0	-1.13507	2140-65-0	Not Available
pos_2980	Deoxyguanylic Acid	map01100;map01232;map00230	Metabolic pathways;Nucleotide metabolism;Purine metabolism	HMDB0001044	M+H-H2O	C10H14N5O7P	1.4259	C00362	pos	Nucleic acids	Nucleotides	Metabolism;Metabolism;Metabolism	Global and overview maps;Global and overview maps;Nucleotide metabolism	Nucleosides, nucleotides, and analogues	Purine nucleotides	330.059	0.0569511	83.4	0	-1.24239	902-04-5	Purine deoxyribonucleotides
pos_3070	Cytarabine	-	-	HMDB0015122;HMDB0248553	M+H	C9H13N3O5	0.905	C02961	pos	-	-	-	-	Nucleosides, nucleotides, and analogues	Pyrimidine nucleosides	244.093	0.0566969	34.5	0	-0.929337	147-94-4	Not Available
pos_3148	Cytidine	map00240;map01100;map02010;map01232	Pyrimidine metabolism;Metabolic pathways;ABC transporters;Nucleotide metabolism	PW_C000061;HMDB0248553;HMDB0000089;MJDBOTE0000789	M+H	C9H13N3O5	0.6625	C00475	pos	Nucleic acids	Nucleosides	Metabolism;Metabolism;Environmental Information Processing;Metabolism	Nucleotide metabolism;Global and overview maps;Membrane transport;Global and overview maps	Nucleosides, nucleotides, and analogues	Pyrimidine nucleosides	244.093	0.00678671	75	0	-0.504105	65-46-3	Not Available
pos_3201	2'-Fluoro-5-iodoarauracil	-	-	HMDB0245538	M+H-2H2O	C9H10FIN2O5	0.6005	-	pos	-	-	-	-	Nucleosides, nucleotides, and analogues	Pyrimidine nucleosides	336.948	0.158768	0	50	0.494903	-	Pyrimidine 2''-deoxyribonucleosides
pos_634	3'-Adenylic Acid	map01100;map00230	Metabolic pathways;Purine metabolism	HMDB0003540;HMDB0258140	M+H	C10H14N5O7P	0.6625	C01367	pos	-	-	Metabolism;Metabolism	Global and overview maps;Nucleotide metabolism	Nucleosides, nucleotides, and analogues	Ribonucleoside 3''-phosphates	348.07	0.066708	94.9	0	-1.2373	84-21-9	Not Available
pos_643	7-Methylxanthosine	map01100;map01110;map00232	Metabolic pathways;Biosynthesis of secondary metabolites;Caffeine metabolism	HMDB0301918	M+CH3OH+H	C11H15N4O6+	0.6702	C16352	pos	-	-	Metabolism;Metabolism;Metabolism	Global and overview maps;Global and overview maps;Biosynthesis of other secondary metabolites	Nucleosides, nucleotides, and analogues	Purine nucleosides	332.134	0.0270413	0	74.5	2.95821	-	Not Available
pos_715	5'-Guanylic Acid	map01100;map01232;map00230	Metabolic pathways;Nucleotide metabolism;Purine metabolism	HMDB0001397;MJDBOTE0000666	M+H	C10H14N5O8P	0.993	C00144	pos	Nucleic acids	Nucleotides	Metabolism;Metabolism;Metabolism	Global and overview maps;Global and overview maps;Nucleotide metabolism	Nucleosides, nucleotides, and analogues	Purine nucleotides	364.065	0.061555	85.5	0	-1.41111	85-32-5	Purine ribonucleotides
pos_729	NAD+	map01100;map00730;map01240;map00190;map00760	Metabolic pathways;Thiamine metabolism;Biosynthesis of cofactors;Oxidative phosphorylation;Nicotinate and nicotinamide metabolism	HMDB0000902;MJDBOTE0000809	M+H	C21H27N7O14P2	1.0967	C00003	pos	Vitamins and cofactors	Cofactors	Metabolism;Metabolism;Metabolism;Metabolism;Metabolism	Global and overview maps;Metabolism of cofactors and vitamins;Global and overview maps;Energy metabolism;Metabolism of cofactors and vitamins	Nucleosides, nucleotides, and analogues	(5''->5'')-dinucleotides	664.116	0.0648059	85.4	0	-0.606203	53-84-9	Not Available
pos_763	5-Methyldeoxycytidine	-	-	HMDB0002224	M+H	C10H15N3O4	1.4259	C03592	pos	-	-	-	-	Nucleosides, nucleotides, and analogues	Pyrimidine nucleosides	242.113	0.0671619	0	41.7	-1.03441	838-07-3	Pyrimidine 2''-deoxyribonucleosides
pos_768	5'-Amino-5'-deoxyadenosine	-	-	HMDB0246876	M+Na	C10H14N6O3	1.5139	-	pos	-	-	-	-	Nucleosides, nucleotides, and analogues	5''-deoxyribonucleosides	289.103	0.032796	0	63.2	2.52143	-	Not Available
pos_947	3-Deazaadenosine	-	-	HMDB0245849;HMDB0029956	2M+K	C11H14N4O4	3.4709	C01736	pos	-	-	-	-	Nucleosides, nucleotides, and analogues	Imidazole[4,5-c]pyridine ribonucleosides and ribonucleotides	571.163	0.111421	0	45.8	-6.13074	550-33-4	Not Available
pos_2941	Deoxyadenosine	map01100;map02010;map01232;map00230	Metabolic pathways;ABC transporters;Nucleotide metabolism;Purine metabolism	HMDB0000050;HMDB0000101;PW_C000068;MJDBOTE0000701	M+H	C10H13N5O3	1.7057	C00559	pos	Nucleic acids	Nucleosides	Metabolism;Environmental Information Processing;Metabolism;Metabolism	Global and overview maps;Membrane transport;Global and overview maps;Nucleotide metabolism	Nucleosides, nucleotides, and analogues	Purine nucleosides	252.109	0.0366941	86.9	0	-1.00928	958-09-8;58-61-7	Not Available
neg_1285	[(1S,2S,4S,5S)-2-(6-Aminopurin-9-yl)-5-(hydroxymethyl)-4-bicyclo[3.1.0]hexanyl]methanol	-	-	HMDB0260215	M-H	C13H17N5O2	4.284	-	neg	-	-	-	-	Nucleosides, nucleotides, and analogues	Nucleoside and nucleotide analogues	274.13	0.263913	0	62	-3.95153	-	Cyclopentyl nucleosides
neg_1312	(3R,4S)-2-[6-(Cyclohexylamino)purin-9-yl]-5-(hydroxymethyl)oxolane-3,4-diol	-	-	HMDB0243620	M+FA-H	C16H23N5O4	3.5764	-	neg	-	-	-	-	Nucleosides, nucleotides, and analogues	Purine nucleosides	394.172	0.0638393	0	52.5	-3.48974	-	Not Available
neg_1333	DTDP-4-acetamido-4,6-dideoxy-D-galactose	-	-	HMDB0012222	M+FA-H	C18H29N3O15P2	3.0213	-	neg	-	-	-	-	Nucleosides, nucleotides, and analogues	Pyrimidine nucleotides	634.108	0.147109	0	36.5	4.19119	-	Pyrimidine nucleotide sugars
neg_1335	Thymidine	map00240;map01100;map01232	Pyrimidine metabolism;Metabolic pathways;Nucleotide metabolism	HMDB0000273;PW_C000187;MJDBOTE0000448	M+FA-H	C10H14N2O5	2.9659	C00214	neg	Nucleic acids	Nucleosides	Metabolism;Metabolism;Metabolism	Nucleotide metabolism;Global and overview maps;Global and overview maps	Nucleosides, nucleotides, and analogues	Pyrimidine nucleosides	287.089	0.0591987	89.6	0	0.767904	50-89-5	Pyrimidine 2''-deoxyribonucleosides
neg_1344	Deoxyguanosine	map01100;map02010;map01232;map00230	Metabolic pathways;ABC transporters;Nucleotide metabolism;Purine metabolism	HMDB0000085;PW_C000058;MJDBOTE0000696	M-H	C10H13N5O4	2.0776	C00330	neg	Nucleic acids	Nucleosides	Metabolism;Environmental Information Processing;Metabolism;Metabolism	Global and overview maps;Membrane transport;Global and overview maps;Nucleotide metabolism	Nucleosides, nucleotides, and analogues	Purine nucleosides	266.09	0.062027	94.3	0	0.683428	961-07-9	Purine 2''-deoxyribonucleosides
neg_1352	Guanosine	map01100;map02010;map01232;map00230	Metabolic pathways;ABC transporters;Nucleotide metabolism;Purine metabolism	HMDB0000133;PW_C000087;MJDBOTE0000372	M-H	C10H13N5O5	1.7578	C00387	neg	Nucleic acids	Nucleosides	Metabolism;Environmental Information Processing;Metabolism;Metabolism	Global and overview maps;Membrane transport;Global and overview maps;Nucleotide metabolism	Nucleosides, nucleotides, and analogues	Purine nucleosides	282.085	0.0789604	96.4	0	0.459719	118-00-3	Not Available
neg_1354	2-Amino-9-[(2R,4S,5R)-5-(hydroperoxymethyl)-4-hydroxyoxolan-2-yl]-1H-purin-6-one	-	-	HMDB0257980	M+FA-H	C10H13N5O5	1.75	-	neg	-	-	-	-	Nucleosides, nucleotides, and analogues	Purine nucleosides	328.09	0.160081	0	65.9	0.801258	-	Purine 2''-deoxyribonucleosides
neg_1361	3',5'-Cyclic GMP	map01100;map00230	Metabolic pathways;Purine metabolism	HMDB0001314	M-H	C10H12N5O7P	1.6999	C00942	neg	Nucleic acids	Cyclic nucleotides	Metabolism;Metabolism	Global and overview maps;Nucleotide metabolism	Nucleosides, nucleotides, and analogues	Purine nucleotides	344.04	0.119805	92.9	0	0.52632	7665-99-8	Cyclic purine nucleotides
neg_1363	5'-Thymidylic Acid	map00240;map01100;map01232	Pyrimidine metabolism;Metabolic pathways;Nucleotide metabolism	HMDB0001227	M-H	C10H15N2O8P	1.6486	C00364	neg	Nucleic acids	Nucleotides	Metabolism;Metabolism;Metabolism	Nucleotide metabolism;Global and overview maps;Global and overview maps	Nucleosides, nucleotides, and analogues	Pyrimidine nucleotides	321.049	0.0856853	90.3	0	0.432391	365-07-1	Pyrimidine deoxyribonucleotides
neg_1370	Adenosine-5'-monophosphate	map01100;map01110;map00230;map01240;map00908;map01232	Metabolic pathways;Biosynthesis of secondary metabolites;Purine metabolism;Biosynthesis of cofactors;Zeatin biosynthesis;Nucleotide metabolism	HMDB0000045	M-H	C10H14N5O7P	1.4135	C00020	neg	Nucleic acids	Nucleotides	Metabolism;Metabolism;Metabolism;Metabolism;Metabolism;Metabolism	Global and overview maps;Global and overview maps;Nucleotide metabolism;Global and overview maps;Metabolism of terpenoids and polyketides;Global and overview maps	Nucleosides, nucleotides, and analogues	Purine nucleotides	346.056	0.107322	68.3	0	0.496227	61-19-8	Purine ribonucleotides
neg_1403	Guanosine-5'-monophosphate	map01100;map01232;map00230	Metabolic pathways;Nucleotide metabolism;Purine metabolism	HMDB0001397	M-H	C10H14N5O8P	1.0598	C00144	neg	Nucleic acids	Nucleotides	Metabolism;Metabolism;Metabolism	Global and overview maps;Global and overview maps;Nucleotide metabolism	Nucleosides, nucleotides, and analogues	Purine nucleotides	362.051	0.0163111	86.5	0	1.1198	85-32-5	Purine ribonucleotides
neg_1472	Cytosine deoxyribonucleoside	map00240;map01100;map02010;map01232	Pyrimidine metabolism;Metabolic pathways;ABC transporters;Nucleotide metabolism	HMDB0250725;HMDB0000014	M+FA-H	C9H13N3O4	0.6683	C00881	neg	Nucleic acids	Nucleosides	Metabolism;Metabolism;Environmental Information Processing;Metabolism	Nucleotide metabolism;Global and overview maps;Membrane transport;Global and overview maps	Nucleosides, nucleotides, and analogues	Pyrimidine nucleosides	272.089	0.0540575	0	59.9	0.991306	951-77-9	Pyrimidine 2''-deoxyribonucleosides
neg_1482	Uridine 5'-monophosphate	map00240;map01100;map01232;map01240	Pyrimidine metabolism;Metabolic pathways;Nucleotide metabolism;Biosynthesis of cofactors	HMDB0000288;PW_C000194	M-H	C9H13N2O9P	0.6609	C00105	neg	Nucleic acids	Nucleotides	Metabolism;Metabolism;Metabolism;Metabolism	Nucleotide metabolism;Global and overview maps;Global and overview maps;Global and overview maps	Nucleosides, nucleotides, and analogues	Pyrimidine nucleotides	323.029	0.0156479	0	57.9	0.613833	58-97-9	Pyrimidine ribonucleotides
neg_1508	2'-Fluoro-2',3'-dideoxyinosine	-	-	HMDB0245537	2M-H	C10H11FN4O3	0.6383	-	neg	-	-	-	-	Nucleosides, nucleotides, and analogues	Purine nucleosides	507.157	0.205778	0	66.4	2.83057	-	Purine 2'',3''-dideoxyribonucleosides
neg_169	Uridine	map00240;map01100;map02010;map01232	Pyrimidine metabolism;Metabolic pathways;ABC transporters;Nucleotide metabolism	PW_C000202;HMDB0000296;MJDBOTE0000788	M-H, M+FA-H	C9H12N2O6	1.4213	C00299	neg	Nucleic acids	Nucleosides	Metabolism;Metabolism;Environmental Information Processing;Metabolism	Nucleotide metabolism;Global and overview maps;Membrane transport;Global and overview maps	Nucleosides, nucleotides, and analogues	Pyrimidine nucleosides	243.062	0.00892324	90.5	0	-0.196019	58-96-8	Not Available
neg_430	Uridine-5'-Monophosphate	map00240;map01100;map01232;map01240	Pyrimidine metabolism;Metabolic pathways;Nucleotide metabolism;Biosynthesis of cofactors	HMDB0000288;MJDBOTE0000717	M-H	C9H13N2O9P	0.8984	C00105	neg	Nucleic acids	Nucleotides	Metabolism;Metabolism;Metabolism;Metabolism	Nucleotide metabolism;Global and overview maps;Global and overview maps;Global and overview maps	Nucleosides, nucleotides, and analogues	Pyrimidine nucleotides	323.029	0.0245788	84.7	0	0.453281	58-97-9	Pyrimidine ribonucleotides
neg_437	Adenosine 5'-Monophosphate	map01100;map01110;map00230;map01240;map00908;map01232	Metabolic pathways;Biosynthesis of secondary metabolites;Purine metabolism;Biosynthesis of cofactors;Zeatin biosynthesis;Nucleotide metabolism	HMDB0000045;MJDBOTE0000497	M-H	C10H14N5O7P	0.9371	C00020	neg	Nucleic acids	Nucleotides	Metabolism;Metabolism;Metabolism;Metabolism;Metabolism;Metabolism	Global and overview maps;Global and overview maps;Nucleotide metabolism;Global and overview maps;Metabolism of terpenoids and polyketides;Global and overview maps	Nucleosides, nucleotides, and analogues	Purine nucleotides	346.056	0.0235695	88.5	0	0.489533	61-19-8	Purine ribonucleotides
neg_440	Deoxycytidine	map00240;map01100;map02010;map01232	Pyrimidine metabolism;Metabolic pathways;ABC transporters;Nucleotide metabolism	HMDB0250725;HMDB0000014;PW_C000008	M+FA-H	C9H13N3O4	0.9677	C00881	neg	Nucleic acids	Nucleosides	Metabolism;Metabolism;Environmental Information Processing;Metabolism	Nucleotide metabolism;Global and overview maps;Membrane transport;Global and overview maps	Nucleosides, nucleotides, and analogues	Pyrimidine nucleosides	272.089	0.0409773	0	61.8	0.982482	951-77-9	Pyrimidine 2''-deoxyribonucleosides
neg_487	Inosine	map01100;map02010;map01232;map00230	Metabolic pathways;ABC transporters;Nucleotide metabolism;Purine metabolism	PW_C000127;HMDB0247301;HMDB0000195;MJDBOTE0000386	M-H	C10H12N4O5	1.7578	C00294	neg	-	-	Metabolism;Environmental Information Processing;Metabolism;Metabolism	Global and overview maps;Membrane transport;Global and overview maps;Nucleotide metabolism	Nucleosides, nucleotides, and analogues	Purine nucleosides	267.074	0.183624	85.8	0	0.332095	58-63-9	Not Available
neg_528	2,6-Diaminopurine 2',3'-dideoxyriboside	-	-	HMDB0250896	M+FA-H	C10H14N6O2	3.5837	-	neg	-	-	-	-	Nucleosides, nucleotides, and analogues	Purine nucleosides	295.115	0.0172769	0	47.6	-4.94639	-	Purine 2'',3''-dideoxyribonucleosides
neg_1481	Adenosine monophosphate	map01100;map01110;map00230;map01240;map00908;map01232	Metabolic pathways;Biosynthesis of secondary metabolites;Purine metabolism;Biosynthesis of cofactors;Zeatin biosynthesis;Nucleotide metabolism	PW_C000032;HMDB0000045;HMDB0003540;HMDB0011617	M-H	C10H14N5O7P	0.6609	C00946;C01367;C00020	neg	-;-;Nucleic acids	-;-;Nucleotides	Metabolism;Metabolism;Metabolism;Metabolism;Metabolism;Metabolism	Global and overview maps;Global and overview maps;Nucleotide metabolism;Global and overview maps;Metabolism of terpenoids and polyketides;Global and overview maps	Nucleosides, nucleotides, and analogues	Purine nucleotides	346.056	0.0210982	66.5	0	0.309357	61-19-8;130-49-4;84-21-9	Purine ribonucleotides
neg_350	UDP-D-Galactose	map01100;map00520;map01250;map00052	Metabolic pathways;Amino sugar and nucleotide sugar metabolism;Biosynthesis of nucleotide sugars;Galactose metabolism	HMDB0000302;HMDB0012305	M-H	C15H24N2O17P2	0.6383	C00052	neg	-	-	Metabolism;Metabolism;Metabolism;Metabolism	Global and overview maps;Carbohydrate metabolism;Global and overview maps;Carbohydrate metabolism	Nucleosides, nucleotides, and analogues	Pyrimidine nucleotides	565.048	0.0386411	94.9	0	1.25772	2956-16-3;1955-26-6	Pyrimidine nucleotide sugars
pos_119	6-Bromoquinolin-2(1H)-one	-	-	-	M+H, 2M+H	C9H6BrNO	0.5925	-	pos	-	-	-	-	-	-	223.972	0.0270046	77.7	0	6.64492	-	-
pos_1286	N,N-Dimethyldodecylamine-N-oxide	-	-	-	M+H	C14H31NO	6.1202	-	pos	-	-	-	-	-	-	230.248	0.0811449	87.8	0	-0.417354	-	-
pos_1571	Butylisopropylamine	-	-	-	M+H	C7H17N	7.13	-	pos	-	-	-	-	-	-	116.144	0.0477072	79.7	0	1.55934	-	-
pos_1832	DGDG(16:0/18:2)	-	-	-	M+Na	C49H88O15	7.4706	-	pos	-	-	-	-	-	-	939.601	0.0957846	89.7	0	-1.00448	-	-
pos_190	Lauryldiethanolamine	-	-	-	M+H-H2O, M+H	C16H35NO2	6.1123	-	pos	-	-	-	-	-	-	274.274	0.0339974	71.8	0	-1.15291	-	-
pos_2751	Val Ile	-	-	-	M+H	C11H22N2O3	3.1037	-	pos	-	-	-	-	-	-	231.17	0.0285211	43.9	0	-0.592925	-	-
pos_2829	Tyr Val	-	-	-	M+H	C14H20N2O4	2.6351	-	pos	-	-	-	-	-	-	281.149	0.0421806	40.3	0	-1.04769	-	-
pos_2831	Gln Ile	-	-	-	M+H	C11H21N3O4	2.6191	-	pos	-	-	-	-	-	-	260.16	0.0615727	69.3	0	-0.986524	-	-
pos_2850	Ser Leu	-	-	-	M+H	C9H18N2O4	2.5471	-	pos	-	-	-	-	-	-	219.134	0.0846205	54.9	0	-0.751417	-	-
pos_2957	1-Cyclohexyl-2-aziridinemethanol	-	-	-	M+H	C9H17NO	1.6739	-	pos	-	-	-	-	-	-	156.138	0.0046404	44.6	0	-0.0712749	-	-
pos_2958	Arg Leu	-	-	-	M+H	C12H25N5O3	1.6659	-	pos	-	-	-	-	-	-	288.203	0.0183827	79	0	-1.59549	-	-
pos_2962	Leu Thr	-	-	-	M+H	C10H20N2O4	1.6179	-	pos	-	-	-	-	-	-	233.149	0.0674045	43.3	0	-1.09802	-	-
pos_3047	Glucosidetathione	-	-	-	M+H	C10H17N3O6S	0.977	-	pos	-	-	-	-	-	-	308.091	0.0633217	89.6	0	-1.32602	-	-
pos_319	1-(3-chloro-4-fluorophenyl)-4-prop-2-enylpyrazine-2,3-dione	-	-	-	M+H, M+K	C13H10ClFN2O2	0.5392	-	pos	-	-	-	-	-	-	281.049	0.0464987	35	0	2.16519	-	-
pos_3273	Laminine	-	-	-	M+H	C9H20N2O2	0.5467	-	pos	-	-	-	-	-	-	189.16	0.0830752	82.8	0	-0.181098	-	-
pos_3439	MJDBISSP00000002	-	-	;MJDBISSP00000002	M+H	C23H42D3NO4	6.2858	-	pos	-	-	-	-	-	-	403.361	0.0394177	83.9	0	-0.942699	-	-
pos_3441	MJDBISSP00000001	-	-	;MJDBISSP00000001	M+H	C9H10ClNO2	3.0568	-	pos	-	-	-	-	-	-	200.047	0.0289021	98.2	0	-0.369268	-	-
pos_3442	MJDBISSP00000009	-	-	;MJDBISSP00000009	M+H	C9H6D5NO2	2.267	-	pos	-	-	-	-	-	-	171.118	0.0171399	95.4	0	-0.570532	-	-
pos_396	Farnesyl acetone	-	-	-	M+H-H2O, M+H	C18H30O	7.1936	-	pos	-	-	-	-	-	-	263.237	0.105128	80.4	0	-1.09434	-	-
pos_405	13(S)-HOTrE	map00592	alpha-Linolenic acid metabolism	-	M+H-H2O, M+H	C18H30O3	7.415	C16316	pos	-	-	Metabolism	Lipid metabolism	-	-	295.226	0.0456593	73.5	0	-1.23433	-	-
pos_446	DGDG(18:2/18:2)	-	-	-	M+NH4, M+Na	C51H88O15	7.2569	-	pos	-	-	-	-	-	-	958.645	0.129142	90	0	-0.736722	-	-
pos_50	Dioctyl succinate	-	-	-	M+H, M+Na, M+NH4	C26H50O4	7.2887	-	pos	-	-	-	-	-	-	449.36	0.0529851	40	0	-1.26283	-	-
pos_53	4-hydroxy Nonenal	-	-	-	M+H-H2O, M+H, M+H-2H2O	C9H16O2	7.2887	-	pos	-	-	-	-	-	-	139.112	0.0184211	43.4	0	-0.38897	-	-
pos_702	Nalpha-Acetyl-L-arginine	-	-	-	M+H	C8H16N4O3	0.9209	-	pos	-	-	-	-	-	-	217.129	0.0772024	87.3	0	-0.373408	-	-
pos_751	3-(1-Pyrazolyl)-Alanine	-	-	-	M+H	C6H9N3O2	1.3132	-	pos	-	-	-	-	-	-	156.077	0.115352	49.8	0	1.94673	-	-
pos_903	Leu Val	-	-	-	M+H	C11H22N2O3	2.8604	-	pos	-	-	-	-	-	-	231.17	0.0106138	43.2	0	-0.544007	-	-
pos_979	DL-p-Chlorophenylalanine methyl ester hydrochloride	-	-	-	M+H	C10H12ClNO2	3.863	-	pos	-	-	-	-	-	-	214.063	0.038932	90.7	0	-0.370502	-	-
neg_1039	4-(undecan-5-yl)benzene-1-Sulfonic Acid	-	-	-	M-H	C17H28O3S	6.7952	-	neg	-	-	-	-	-	-	311.169	0.0362752	61.8	0	1.00096	-	-
neg_1056	4-Decan-4-Ylbenzenesulfonic Acid	-	-	-	M-H	C16H26O3S	6.7256	-	neg	-	-	-	-	-	-	297.153	0.0367604	65.9	0	0.480173	-	-
neg_1069	Dodecyl Hydrogen Sulfate	-	-	-	M-H	C12H26O4S	6.6328	-	neg	-	-	-	-	-	-	265.148	0.0979254	74.8	0	0.868429	-	-
neg_1149	PE(18:2/0:0)	-	-	-	M-H	C23H44NO7P	6.4077	-	neg	-	-	-	-	-	-	476.279	0.0404966	95.1	0	0.875594	-	-
neg_122	9(S)-HpOTrE	map00592;map01110	alpha-Linolenic acid metabolism;Biosynthesis of secondary metabolites	-	M-H2O-H, M-H	C18H30O4	6.1976	C16321	neg	-	-	Metabolism;Metabolism	Lipid metabolism;Global and overview maps	-	-	309.207	0.0617452	37.2	0	1.04656	111004-08-1	-
neg_1232	(1S)-(-)-Camphanic Acid	-	-	-	M-H	C10H14O4	5.8677	-	neg	-	-	-	-	-	-	197.082	0.0573276	79.4	0	-2.12322	-	-
neg_1324	N-(3-Oxohexanoyl)homoserine Lactone	-	-	LMFA08030003	M+FA-H	C10H15NO4	3.4118	C11839	neg	-	-	-	-	-	-	258.098	0.113603	34	0	0.361623	76924-95-3	-
neg_1368	3',5'-Cyclic AMP	map01100;map00230	Metabolic pathways;Purine metabolism	;MJDBOTE0000709	M-H	C10H12N5O6P	1.4463	C00575	neg	Nucleic acids	Cyclic nucleotides	Metabolism;Metabolism	Global and overview maps;Nucleotide metabolism	-	-	328.045	0.0486166	77.6	0	0.658558	60-92-4	-
neg_1769	MJDBISSN00000003	-	-	;MJDBISSN00000003	M-H	C24H36D4O5	6.2132	-	neg	-	-	-	-	-	-	411.306	0.0189768	64.5	0	0.869383	-	-
neg_1770	MJDBISSN00000001	-	-	;MJDBISSN00000001	M-H	C9H10ClNO2	3.5987	-	neg	-	-	-	-	-	-	198.032	0.0358325	82.7	0	-1.82953	-	-
neg_1771	MJDBISSN00000009	-	-	;MJDBISSN00000009	M-H	C9H6D5NO2	2.3505	-	neg	-	-	-	-	-	-	169.102	0.115582	75.8	0	-3.63626	-	-
neg_538	Alpha-D-Glucopyranoside,alpha-D-glucopyranosyl,3-(2-methylbutanoate)	-	-	-	M-H2O-H	C17H30O12	3.8982	-	neg	-	-	-	-	-	-	407.156	0.102486	40.1	0	0.86044	-	-
neg_59	Phospho-L-serine	-	-	-	M-H, M+FA-H	C3H8NO6P	0.5919	-	neg	-	-	-	-	-	-	184.001	0.0809012	35.3	0	-2.36863	-	-
neg_656	Dinoterb	-	-	-	M-H	C10H12N2O5	6.2907	C18671	neg	-	-	-	-	-	-	239.067	0.0394967	68	0	-0.134185	1420-07-1	-
neg_728	(R)-2-Hydroxystearic Acid	-	-	-	M-H	C18H36O3	6.7179	-	neg	-	-	-	-	-	-	299.259	0.0437715	54.6	0	0.561971	-	-
neg_779	SQDG(18:2/18:2)	-	-	-	M-H	C45H78O12S	7.1366	-	neg	-	-	-	-	-	-	841.516	0.00404635	58.1	0	1.90316	-	-
neg_83	9S,10S,11R-trihydroxy-12Z-octadecenoic acid	-	-	LMFA02000011	M-H, M+Na-2H	C18H34O5	6.1664	-	neg	-	-	-	-	-	-	329.234	0.0596696	67.8	0	0.767469	-	-
neg_92	GPA(18:3/18:2)	-	-	-	M-H, M+FA-H	C39H67O8P	6.625	-	neg	-	-	-	-	-	-	739.455	0.218674	84.8	0	-0.905599	-	-
neg_980	PG(16:0/0:0)[U]	-	-	-	M-H	C22H45O9P	7.3619	-	neg	-	-	-	-	-	-	483.273	0.0385375	70.9	0	0.879238	-	-
pos_1200	Amaranthin	map00965	Betalain biosynthesis	HMDB0029406	M+CH3OH+H	C30H34N2O19	5.6121	C08537	pos	-	-	Metabolism	Biosynthesis of other secondary metabolites	Alkaloids and derivatives	Betalains	759.21	0.103682	0	56.9	1.29598	15167-84-7	Betacyanins and derivatives
pos_1333	Cabergoline	-	-	HMDB0014393	M+Na	C26H37N5O2	6.2624	C08187	pos	-	-	-	-	Alkaloids and derivatives	Ergoline and derivatives	474.285	0.112951	0	63.7	1.98235	81409-90-7	Lysergic acids and derivatives
pos_2349	Harmaline	map00901	Indole alkaloid biosynthesis	HMDB0030310	2M+ACN+H	C13H14N2O	6.1123	C06536	pos	-	-	Metabolism	Biosynthesis of other secondary metabolites	Alkaloids and derivatives	Harmala alkaloids	470.259	0.122237	0	40.9	8.41614	304-21-2	Not Available
pos_2379	Ibogamine	-	-	HMDB0242533	M+ACN+Na	C19H24N2	6.0094	C09215	pos	-	-	-	-	Alkaloids and derivatives	Ibogan-type alkaloids	344.212	0.0348192	0	75.5	7.82199	481-87-8	Not Available
pos_844	Calystegin A3	map00960	Tropane, piperidine and pyridine alkaloid biosynthesis	HMDB0038593	M+CH3OH+H	C7H13NO3	2.291	C10850	pos	-	-	Metabolism	Biosynthesis of other secondary metabolites	Alkaloids and derivatives	Tropane alkaloids	192.123	0.0482286	0	38.1	-0.620164	131580-36-4	Not Available
neg_1297	Morphine	map01100;map00950;map01110	Metabolic pathways;Isoquinoline alkaloid biosynthesis;Biosynthesis of secondary metabolites	HMDB0014440;PW_C008829	M+FA-H	C17H19NO3	3.7186	C01516	neg	-	-	Metabolism;Metabolism;Metabolism	Global and overview maps;Biosynthesis of other secondary metabolites;Global and overview maps	Alkaloids and derivatives	Morphinans	330.137	0.0320717	0	52.9	7.11624	57-27-2	Not Available
pos_1819	Triethanolamine	map00564	Glycerophospholipid metabolism	HMDB0032538	M+H	C6H15NO3	7.5414	C06771	pos	-	-	Metabolism	Lipid metabolism	Organic nitrogen compounds	Organonitrogen compounds	150.112	0.0356789	74.6	0	-0.294731	102-71-6	Amines
pos_2216	Biguanide	-	-	HMDB0249203	M+H-H2O	C2H7N5	6.4213	C07672	pos	-	-	-	-	Organic nitrogen compounds	Organonitrogen compounds	84.0671	0.0466448	0	33	2.27913	20515	Guanidines
pos_2306	Sphinganine	map00600;map01100	Sphingolipid metabolism;Metabolic pathways	HMDB0000269;HMDB0242634;PW_C000184;LMSP01020001	M+H	C18H39NO2	6.1991	C00836	pos	-	-	Metabolism;Metabolism	Lipid metabolism;Global and overview maps	Organic nitrogen compounds	Organonitrogen compounds	302.305	0.059227	77.9	0	-1.11543	764-22-7	Amines
pos_2365	2,2',2''-Nitrilotriethanol	map00564	Glycerophospholipid metabolism	HMDB0032538	M+H	C6H15NO3	6.0726	C06771	pos	-	-	Metabolism	Lipid metabolism	Organic nitrogen compounds	Organonitrogen compounds	150.112	0.0790046	64.2	0	-0.0250954	102-71-6	Amines
pos_2642	Aminopentol	-	-	HMDB0248328	M+K	C22H47NO5	4.2373	C19805	pos	-	-	-	-	Organic nitrogen compounds	Organonitrogen compounds	444.311	0.0729762	0	43.1	4.96762	145040-09-1	Amines
pos_3171	Choline Phosphate	map01100;map00564	Metabolic pathways;Glycerophospholipid metabolism	HMDB0001565	M+H	C5H14NO4P	0.6391	C00588	pos	-	-	Metabolism;Metabolism	Global and overview maps;Lipid metabolism	Organic nitrogen compounds	Organonitrogen compounds	184.073	0.0644526	57.3	0	-0.293688	107-73-3;3616-04-4	Quaternary ammonium salts
pos_3193	Histidinal	map01100;map00340;map01110	Metabolic pathways;Histidine metabolism;Biosynthesis of secondary metabolites	HMDB0012234	M+NH4	C6H9N3O	0.6081	C01929	pos	-	-	Metabolism;Metabolism;Metabolism	Global and overview maps;Amino acid metabolism;Global and overview maps	Organic nitrogen compounds	Organonitrogen compounds	157.108	0.209282	0	41.1	-0.304307	23784-15-8	Amines
pos_3330	L-Histidinol	map01100;map00340;map01110;map01230	Metabolic pathways;Histidine metabolism;Biosynthesis of secondary metabolites;Biosynthesis of amino acids	HMDB0003431	M+H	C6H11N3O	0.5153	C00860	pos	-	-	Metabolism;Metabolism;Metabolism;Metabolism	Global and overview maps;Amino acid metabolism;Global and overview maps;Global and overview maps	Organic nitrogen compounds	Organonitrogen compounds	142.098	0.0711594	60.6	0	0.107523	4836-52-6	Amines
pos_971	Methylphenidate	-	-	HMDB0014566	M+NH4	C14H19NO2	3.751	C07196	pos	-	-	-	-	Organic nitrogen compounds	Organonitrogen compounds	251.175	0.0338591	0	64.7	-0.883542	113-45-1	Amines
pos_81	Cyclophosphamide	-	-	HMDB0014672;PW_C009028	M+H, M+ACN+H, M+H-H2O	C7H15Cl2N2O2P	0.4913	C07888	pos	-	-	-	-	Organic nitrogen compounds	Organonitrogen compounds	261.03	0.0270252	0	31.2	-6.74905	50-18-0;6055-19-2	Nitrogen mustard compounds
pos_1972	Triethylenemelamine	-	-	HMDB0259195;HMDB0041922	M+CH3OH+H	C9H12N6	7.0506	C07642	pos	-	-	-	-	Organic nitrogen compounds	Organonitrogen compounds	237.146	0.0281775	0	35.9	-0.833147	51-18-3;108-78-1	Amines
neg_1643	Histamine	map01100;map00340;map01110	Metabolic pathways;Histidine metabolism;Biosynthesis of secondary metabolites	PW_C000693;HMDB0000870;MJDBOTE0000422	M+FA-H	C5H9N3	0.5688	C00388	neg	Peptides;Hormones and transmitters;Hormones and transmitters	Amines;Other hormones;Neurotransmitters	Metabolism;Metabolism;Metabolism	Global and overview maps;Amino acid metabolism;Global and overview maps	Organic nitrogen compounds	Organonitrogen compounds	156.077	0.0564079	0	35.2	-6.03747	51-45-6	Amines
neg_620	Histidinol	map01100;map00340;map01110;map01230	Metabolic pathways;Histidine metabolism;Biosynthesis of secondary metabolites;Biosynthesis of amino acids	HMDB0003431;HMDB0253185	2M+Hac-H	C6H11N3O	6.0806	C00860	neg	-	-	Metabolism;Metabolism;Metabolism;Metabolism	Global and overview maps;Amino acid metabolism;Global and overview maps;Global and overview maps	Organic nitrogen compounds	Organonitrogen compounds	341.197	0.0222245	0	48.9	9.73803	4836-52-6	Amines
neg_659	Biperiden	-	-	HMDB0014948	2M-H	C21H29NO	6.3764	C07941	neg	-	-	-	-	Organic nitrogen compounds	Organonitrogen compounds	621.438	0.0979584	0	30.7	-6.96304	514-65-8	Amines
pos_2263	Heptadecane	-	-	HMDB0059830;LMFA11000003	M+ACN+Na	C17H36	6.2938	C01816	pos	-	-	-	-	Hydrocarbons	Saturated hydrocarbons	304.3	0.12759	0	35	8.79435	629-78-7	Alkanes
pos_2753	(3-Aminopropyl)(n-butyl)phosphinic acid	-	-	HMDB0249860	M+Na	C7H18NO2P	3.0646	-	pos	-	-	-	-	Organophosphorus compounds	Not Available	202.097	0.129481	0	38	1.18004	-	Not Available
neg_764	Ethyl methyl disulfide	-	-	HMDB0032912	M+K-2H	C3H8S2	6.9969	-	neg	-	-	-	-	Organosulfur compounds	Organic disulfides	144.955	0.184882	0	34.8	-5.69665	20333-39-5	Dialkyldisulfides

## Sheet: Table S3
Table S3. Summary of RNA-Seq reads after filtering.
Sample	Raw reads	Raw bases	Clean reads	Clean bases	Error rate(%)	Q20(%)	Q30(%)	GC content(%)	Dup_R1	Dup_R2	Dup_pair	rRNA ratio(%)
CK_1	45792688	6914695888	45378076	6653199292	0.0236	98.52	95.68	51.91	0.620655	0.638751	0.382722	0.998
CK_2	42787894	6460971994	42325094	6270506199	0.0239	98.42	95.37	52.15	0.649447	0.661919	0.3819	1.054
CK_3	50779026	7667632926	50335974	7441877960	0.0238	98.45	95.44	51.66	0.64206	0.656867	0.38281	1.195
CK_4	51868538	7832149238	51395354	7566455738	0.0238	98.44	95.45	51.26	0.604298	0.615104	0.337083	1.271
CK_5	44291734	6688051834	43898316	6440404095	0.0238	98.44	95.47	52.07	0.598368	0.616752	0.354806	1.34
CK_6	47124066	7115733966	46708714	6872448196	0.0237	98.48	95.54	52.07	0.610296	0.619274	0.35505	1.161
K_1	57932008	8747733208	57485102	8479365755	0.0236	98.53	95.66	51.37	0.616052	0.631009	0.37072	1.012
K_2	42365704	6397221304	41936468	6186128265	0.0237	98.5	95.58	51.76	0.601395	0.614674	0.330266	1.111
K_3	52472698	7923377398	51900698	7683110770	0.024	98.39	95.29	51.77	0.622733	0.626461	0.34195	1.098
K_4	45015634	6797360734	44679886	6621290866	0.0236	98.54	95.64	51.47	0.596455	0.608728	0.326348	1.013
K_5	47937982	7238635282	47510328	7004779537	0.0238	98.45	95.47	51.56	0.564135	0.576734	0.292918	1.289
K_6	52368732	7907678532	51925988	7689647828	0.0236	98.53	95.64	51.79	0.636031	0.646076	0.367554	1.301
S_1	45883264	6928372864	45357206	6727076326	0.0241	98.34	95.18	51.8	0.618725	0.624653	0.330092	1.248
S_2	45303494	6840827594	44827632	6660102134	0.0238	98.48	95.49	51.62	0.615712	0.620227	0.324622	1.044
S_3	46564768	7031279968	46136104	6816828091	0.0239	98.41	95.35	51.7	0.615759	0.618493	0.341064	1.026
S_4	43096482	6507568782	42705970	6284392557	0.0236	98.56	95.68	51.71	0.576861	0.581198	0.300597	0.907
S_5	46911392	7083620192	46437024	6814011415	0.0239	98.4	95.36	51.57	0.57679	0.586602	0.318577	1.293
S_6	47248992	7134597792	46805500	6866306440	0.0238	98.48	95.49	51.94	0.641242	0.650412	0.393817	1.094
KS_1	45599562	6885533862	45138408	6615055476	0.0237	98.49	95.58	51.49	0.603363	0.619128	0.34518	1.314
KS_2	47210170	7128735670	46704632	6932430495	0.0237	98.49	95.54	52.46	0.661774	0.669681	0.387025	1.129
KS_3	45199052	6825056852	44665744	6609025929	0.0239	98.41	95.36	52.37	0.625119	0.635023	0.357147	1.051
KS_4	53907678	8140059378	53443204	7918136238	0.024	98.36	95.23	52.12	0.643402	0.654305	0.365795	1.423
KS_5	46072904	6957008504	45622342	6757679819	0.0241	98.33	95.16	52.1	0.637335	0.646377	0.352419	1.492
KS_6	44319910	6692306410	43856968	6455797516	0.0237	98.51	95.56	51.32	0.5753	0.579322	0.3018	0.881

## Sheet: Table S4
Table S4.Different expressed genes related with F. thunbergii in response to different conditions.
Modules	gene_id	GO	KO_id	KO_name	paths	COG	COG_description	swissprot	pfam
pink	TRINITY_DN10006_c0_g1
pink	TRINITY_DN10024_c0_g1	GO:0007064(biological_process:mitotic sister chromatid cohesion); GO:0005634(cellular_component:nucleus); GO:0051301(biological_process:cell division); GO:0035825(biological_process:reciprocal DNA recombination)				ENOG410XQW7(S:Function unknown); ENOG410YFEE(S:Function unknown)	ENOG410XQW7(PDS5, regulator of cohesion maintenance, homolog); ENOG410YFEE(-)	sp|Q8GUP3|PDS5C_ARATH(Sister chromatid cohesion protein PDS5 homolog C OS=Arabidopsis thaliana OX=3702 GN=PDS5C PE=1 SV=1)	PF20168(PDS5:Sister chromatid cohesion protein PDS5 protein)
pink	TRINITY_DN10039_c0_g1
pink	TRINITY_DN10039_c0_g2	GO:0005737(cellular_component:cytoplasm); GO:0042221(biological_process:response to chemical); GO:0016740(molecular_function:transferase activity); GO:0004364(molecular_function:glutathione transferase activity); GO:0005829(cellular_component:cytosol)	K00799	GST, gst	map00480(Glutathione metabolism)	COG0625(O:Posttranslational modification, protein turnover, chaperones)	COG0625(glutathione Stransferase)	sp|P42761|GSTFA_ARATH(Glutathione S-transferase F10 OS=Arabidopsis thaliana OX=3702 GN=GSTF10 PE=1 SV=3)	PF02798(GST_N:Glutathione S-transferase, N-terminal domain); PF13417(GST_N_3:Glutathione S-transferase, N-terminal domain); PF13409(GST_N_2:Glutathione S-transferase, N-terminal domain)
pink	TRINITY_DN10039_c1_g2	GO:0042221(biological_process:response to chemical); GO:0016740(molecular_function:transferase activity); GO:0004364(molecular_function:glutathione transferase activity)	K00799	GST, gst	map00480(Glutathione metabolism)	COG0625(O:Posttranslational modification, protein turnover, chaperones)	COG0625(glutathione Stransferase)	sp|Q96266|GSTF8_ARATH(Glutathione S-transferase F8, chloroplastic OS=Arabidopsis thaliana OX=3702 GN=GSTF8 PE=1 SV=3)	PF02798(GST_N:Glutathione S-transferase, N-terminal domain); PF13417(GST_N_3:Glutathione S-transferase, N-terminal domain); PF13409(GST_N_2:Glutathione S-transferase, N-terminal domain); PF00043(GST_C:Glutathione S-transferase, C-terminal domain); PF13410(GST_C_2:Glutathione S-transferase, C-terminal domain); PF14497(GST_C_3:Glutathione S-transferase, C-terminal domain)
pink	TRINITY_DN10051_c0_g1
pink	TRINITY_DN10061_c0_g2
pink	TRINITY_DN10073_c0_g1	GO:0004316(molecular_function:3-oxoacyl-[acyl-carrier-protein] reductase (NADPH) activity); GO:0016491(molecular_function:oxidoreductase activity)	K00059	fabG, OAR1	map00780(Biotin metabolism); map00061(Fatty acid biosynthesis)	COG1028(S:Function unknown)	COG1028(Dehydrogenase reductase)	sp|Q9SQR4|ADRC3_ARATH(NADPH-dependent aldehyde reductase-like protein, chloroplastic OS=Arabidopsis thaliana OX=3702 GN=At3g03980 PE=3 SV=1)	PF13561(adh_short_C2:Enoyl-(Acyl carrier protein) reductase); PF00106(adh_short:short chain dehydrogenase); PF08659(KR:KR domain); PF01370(Epimerase:NAD dependent epimerase/dehydratase family)
pink	TRINITY_DN10079_c0_g1					ENOG410ZH16(S:Function unknown); ENOG41113ZA(S:Function unknown)	ENOG410ZH16(-); ENOG41113ZA(-)	sp|Q93ZJ3|NFD6_ARATH(Protein NUCLEAR FUSION DEFECTIVE 6, mitochondrial OS=Arabidopsis thaliana OX=3702 GN=NFD6 PE=3 SV=1)
pink	TRINITY_DN10089_c0_g1	GO:0016021(cellular_component:integral component of membrane); GO:0016740(molecular_function:transferase activity); GO:0019153(molecular_function:protein-disulfide reductase (glutathione) activity)				ENOG410XQU1(S:Function unknown)	ENOG410XQU1(Glutathione S-transferase N-terminal domain)		PF13417(GST_N_3:Glutathione S-transferase, N-terminal domain); PF13409(GST_N_2:Glutathione S-transferase, N-terminal domain); PF00462(Glutaredoxin:Glutaredoxin)
pink	TRINITY_DN10093_c0_g1					ENOG410YRZQ(S:Function unknown)	ENOG410YRZQ(-)	sp|Q9FZ52|FDL3_ARATH(F-box/FBD/LRR-repeat protein At1g16930 OS=Arabidopsis thaliana OX=3702 GN=At1g16930 PE=2 SV=1)	PF00646(F-box:F-box domain)
pink	TRINITY_DN10110_c0_g1					ENOG4111KEV(S:Function unknown)	ENOG4111KEV(thaumatin-like protein)	sp|P50699|TLPH_ARATH(Thaumatin-like protein OS=Arabidopsis thaliana OX=3702 GN=At1g18250 PE=2 SV=2)	PF00314(Thaumatin:Thaumatin family)
pink	TRINITY_DN10126_c0_g1	GO:0005506(molecular_function:iron ion binding); GO:0016226(biological_process:iron-sulfur cluster assembly); GO:0051536(molecular_function:iron-sulfur cluster binding); GO:0005739(cellular_component:mitochondrion); GO:0005198(molecular_function:structural molecule activity)	K22074	NFU1, HIRIP5		COG0694(O:Posttranslational modification, protein turnover, chaperones)	COG0694(metallo-sulfur cluster assembly)	sp|Q9C8J2|NIFU5_ARATH(NifU-like protein 5, mitochondrial OS=Arabidopsis thaliana OX=3702 GN=NIFU5 PE=2 SV=1)	PF01106(NifU:NifU-like domain)
pink	TRINITY_DN10129_c1_g1	GO:0033674(biological_process:positive regulation of kinase activity); GO:0009682(biological_process:induced systemic resistance); GO:0005829(cellular_component:cytosol); GO:0019887(molecular_function:protein kinase regulator activity); GO:0009627(biological_process:systemic acquired resistance); GO:0019901(molecular_function:protein kinase binding); GO:0034198(biological_process:cellular respons…				ENOG410XPSD(U:Intracellular trafficking, secretion, and vesicular transport)	ENOG410XPSD(GCN1 general control of amino-acid synthesis 1-like 1 (Yeast))	sp|F4I893|ILA_ARATH(Protein ILITYHIA OS=Arabidopsis thaliana OX=3702 GN=ILA PE=1 SV=1)
pink	TRINITY_DN1015_c0_g1	GO:0016021(cellular_component:integral component of membrane)				ENOG410YYBC(S:Function unknown)	ENOG410YYBC(Gibberellin regulated protein)	sp|Q6GKX7|GASAC_ARATH(Gibberellin-regulated protein 12 OS=Arabidopsis thaliana OX=3702 GN=GASA12 PE=3 SV=1)
pink	TRINITY_DN10160_c0_g2	GO:0009553(biological_process:embryo sac development); GO:0006457(biological_process:protein folding); GO:0005783(cellular_component:endoplasmic reticulum); GO:0048868(biological_process:pollen tube development); GO:0009567(biological_process:double fertilization forming a zygote and endosperm); GO:0009793(biological_process:embryo development ending in seed dormancy); GO:0003756(molecular_functi…	K09584	PDIA6, TXNDC7	map04141(Protein processing in endoplasmic reticulum)	COG0526(O:Posttranslational modification, protein turnover, chaperones)	COG0526(Thioredoxin)	sp|Q942L2|PDI22_ORYSJ(Protein disulfide isomerase-like 2-2 OS=Oryza sativa subsp. japonica OX=39947 GN=PDIL2-2 PE=2 SV=1)	PF00085(Thioredoxin:Thioredoxin); PF07749(ERp29:Endoplasmic reticulum protein ERp29, C-terminal domain); PF04756(OST3_OST6:OST3 / OST6 family, transporter family); PF13098(Thioredoxin_2:Thioredoxin-like domain); PF00578(AhpC-TSA:AhpC/TSA family); PF13899(Thioredoxin_7:Thioredoxin-like)
pink	TRINITY_DN10162_c0_g3	GO:0006421(biological_process:asparaginyl-tRNA aminoacylation); GO:0003676(molecular_function:nucleic acid binding); GO:0005524(molecular_function:ATP binding); GO:0004816(molecular_function:asparagine-tRNA ligase activity)	K01893	NARS, asnS	map00970(Aminoacyl-tRNA biosynthesis)	COG0017(J:Translation, ribosomal structure and biogenesis)	COG0017(asparaginyl-tRNA synthetase)	sp|Q9SW96|SYNC1_ARATH(Asparagine--tRNA ligase, cytoplasmic 1 OS=Arabidopsis thaliana OX=3702 GN=SYNC1 PE=1 SV=1)	PF00152(tRNA-synt_2:tRNA synthetases class II (D, K and N)); PF01336(tRNA_anti-codon:OB-fold nucleic acid binding domain); PF00458(WHEP-TRS:WHEP-TRS domain)
pink	TRINITY_DN10166_c0_g1	GO:0030527(molecular_function:structural constituent of chromatin); GO:0005634(cellular_component:nucleus); GO:0046982(molecular_function:protein heterodimerization activity); GO:0000786(cellular_component:nucleosome); GO:0003677(molecular_function:DNA binding)	K11251	H2A		COG5262(B:Chromatin structure and dynamics)	COG5262(histone h2a)	sp|A2YVE5|H2A3_ORYSI(Probable histone H2A.3 OS=Oryza sativa subsp. indica OX=39946 GN=OsI_028288 PE=3 SV=1)	PF16211(Histone_H2A_C:C-terminus of histone H2A); PF00125(Histone:Core histone H2A/H2B/H3/H4); PF00808(CBFD_NFYB_HMF:Histone-like transcription factor (CBF/NF-Y) and archaeal histone)
pink	TRINITY_DN10166_c0_g2	GO:0030527(molecular_function:structural constituent of chromatin); GO:0005634(cellular_component:nucleus); GO:0046982(molecular_function:protein heterodimerization activity); GO:0000786(cellular_component:nucleosome); GO:0003677(molecular_function:DNA binding)	K11251	H2A		COG5262(B:Chromatin structure and dynamics)	COG5262(histone h2a)	sp|A2YVE5|H2A3_ORYSI(Probable histone H2A.3 OS=Oryza sativa subsp. indica OX=39946 GN=OsI_028288 PE=3 SV=1)	PF16211(Histone_H2A_C:C-terminus of histone H2A); PF00125(Histone:Core histone H2A/H2B/H3/H4); PF00808(CBFD_NFYB_HMF:Histone-like transcription factor (CBF/NF-Y) and archaeal histone)
pink	TRINITY_DN1017_c0_g1					ENOG4111S1U(S:Function unknown); ENOG41114ED(S:Function unknown)	ENOG4111S1U(lob domain-containing protein); ENOG41114ED(Protein of unknown function DUF260)	sp|Q9FML4|LOB_ARATH(Protein LATERAL ORGAN BOUNDARIES OS=Arabidopsis thaliana OX=3702 GN=LOB PE=1 SV=1)	PF03195(LOB:Lateral organ boundaries (LOB) domain)
pink	TRINITY_DN10171_c0_g1	GO:0003921(molecular_function:GMP synthase activity); GO:0003922(molecular_function:GMP synthase (glutamine-hydrolyzing) activity); GO:0006541(biological_process:glutamine metabolic process); GO:0016462(molecular_function:pyrophosphatase activity); GO:0006177(biological_process:GMP biosynthetic process); GO:0005829(cellular_component:cytosol); GO:0005524(molecular_function:ATP binding)	K01951	guaA, GMPS	map00230(Purine metabolism)	COG0518(F:Nucleotide transport and metabolism); COG0519(F:Nucleotide transport and metabolism)	COG0518(Catalyzes the synthesis of GMP from XMP (By similarity)); COG0519(Catalyzes the synthesis of GMP from XMP (By similarity))	sp|Q3AD70|GUAA_CARHZ(GMP synthase [glutamine-hydrolyzing] OS=Carboxydothermus hydrogenoformans (strain ATCC BAA-161 / DSM 6008 / Z-2901) OX=246194 GN=guaA PE=3 SV=1)	PF00958(GMP_synt_C:GMP synthase C terminal domain); PF00117(GATase:Glutamine amidotransferase class-I); PF07722(Peptidase_C26:Peptidase C26); PF02540(NAD_synthase:NAD synthase); PF03054(tRNA_Me_trans:tRNA methyl transferase HUP domain)
pink	TRINITY_DN10179_c0_g1	GO:0061575(molecular_function:cyclin-dependent protein serine/threonine kinase activator activity); GO:0042393(molecular_function:histone binding); GO:0016310(biological_process:phosphorylation); GO:0000307(cellular_component:cyclin-dependent protein kinase holoenzyme complex); GO:0016301(molecular_function:kinase activity); GO:0007346(biological_process:regulation of mitotic cell cycle); GO:0019…	K02219	CKS1		ENOG4111UAN(T:Signal transduction mechanisms)	ENOG4111UAN((Regulatory) subunit)	sp|A2XCH8|CKS1_ORYSI(Cyclin-dependent kinases regulatory subunit 1 OS=Oryza sativa subsp. indica OX=39946 GN=CKS1 PE=2 SV=1)	PF01111(CKS:Cyclin-dependent kinase regulatory subunit)
pink	TRINITY_DN10183_c0_g1	GO:0000502(cellular_component:proteasome complex); GO:0030234(molecular_function:enzyme regulator activity); GO:0016740(molecular_function:transferase activity); GO:0042176(biological_process:regulation of protein catabolic process)	K03033	PSMD3, RPN3	map03050(Proteasome)	ENOG410XS40(O:Posttranslational modification, protein turnover, chaperones)	ENOG410XS40(26S proteasome nonATPase regulatory subunit)	sp|Q9LQR8|PSD3B_ARATH(26S proteasome non-ATPase regulatory subunit 3 homolog B OS=Arabidopsis thaliana OX=3702 GN=RPN3B PE=1 SV=2)
pink	TRINITY_DN10191_c0_g1	GO:0009535(cellular_component:chloroplast thylakoid membrane); GO:0009941(cellular_component:chloroplast envelope); GO:0005783(cellular_component:endoplasmic reticulum); GO:0009534(cellular_component:chloroplast thylakoid); GO:0010287(cellular_component:plastoglobule); GO:0009507(cellular_component:chloroplast)				COG0702(G:Carbohydrate transport and metabolism); COG0702(M:Cell wall/membrane/envelope biogenesis)	COG0702(epimerase dehydratase); COG0702(epimerase dehydratase)	sp|Q8H124|Y2446_ARATH(Uncharacterized protein At2g34460, chloroplastic OS=Arabidopsis thaliana OX=3702 GN=At2g34460 PE=1 SV=1)	PF13460(NAD_binding_10:NAD(P)H-binding); PF05368(NmrA:NmrA-like family); PF01073(3Beta_HSD:3-beta hydroxysteroid dehydrogenase/isomerase family); PF01370(Epimerase:NAD dependent epimerase/dehydratase family)
pink	TRINITY_DN10192_c0_g1					ENOG410XRIA(S:Function unknown)	ENOG410XRIA(Chromosome 9 open reading frame 64)	sp|Q54II8|QSPP_DICDI(Queuosine salvage protein OS=Dictyostelium discoideum OX=44689 GN=DDB_G0288723 PE=3 SV=1)	PF10343(Q_salvage:Potential Queuosine, Q, salvage protein family)
pink	TRINITY_DN10196_c0_g1
pink	TRINITY_DN10203_c0_g1	GO:0046872(molecular_function:metal ion binding); GO:0051213(molecular_function:dioxygenase activity); GO:0016491(molecular_function:oxidoreductase activity)				COG3491(S:Function unknown)	COG3491(2OGFe(II) oxygenase)	sp|Q39224|SRG1_ARATH(Protein SRG1 OS=Arabidopsis thaliana OX=3702 GN=SRG1 PE=2 SV=1)	PF14226(DIOX_N:non-haem dioxygenase in morphine synthesis N-terminal)
pink	TRINITY_DN10207_c0_g1	GO:0030527(molecular_function:structural constituent of chromatin); GO:0005634(cellular_component:nucleus); GO:0046982(molecular_function:protein heterodimerization activity); GO:0000786(cellular_component:nucleosome); GO:0003677(molecular_function:DNA binding)	K11254	H4		COG2036(B:Chromatin structure and dynamics)	COG2036(Core component of nucleosome. Nucleosomes wrap and compact DNA into chromatin, limiting DNA accessibility to the cellular machineries which require DNA as a template. Histones thereby play a central role in transcription regulation, DNA repair, DNA replication and chromosomal stability. DNA accessibility is regulated via a complex set of post-translational modifications of histones, also …	sp|P62785|H41_WHEAT(Histone H4 variant TH011 OS=Triticum aestivum OX=4565 PE=3 SV=2)	PF15511(CENP-T_C:Centromere kinetochore component CENP-T histone fold); PF02969(TAF:TATA box binding protein associated factor (TAF)); PF15630(CENP-S:CENP-S protein); PF00125(Histone:Core histone H2A/H2B/H3/H4); PF00808(CBFD_NFYB_HMF:Histone-like transcription factor (CBF/NF-Y) and archaeal histone)
pink	TRINITY_DN10207_c0_g3	GO:0030527(molecular_function:structural constituent of chromatin); GO:0005634(cellular_component:nucleus); GO:0046982(molecular_function:protein heterodimerization activity); GO:0000786(cellular_component:nucleosome); GO:0003677(molecular_function:DNA binding)	K11254	H4		COG2036(B:Chromatin structure and dynamics)	COG2036(Core component of nucleosome. Nucleosomes wrap and compact DNA into chromatin, limiting DNA accessibility to the cellular machineries which require DNA as a template. Histones thereby play a central role in transcription regulation, DNA repair, DNA replication and chromosomal stability. DNA accessibility is regulated via a complex set of post-translational modifications of histones, also …	sp|P62785|H41_WHEAT(Histone H4 variant TH011 OS=Triticum aestivum OX=4565 PE=3 SV=2)	PF15511(CENP-T_C:Centromere kinetochore component CENP-T histone fold); PF02969(TAF:TATA box binding protein associated factor (TAF)); PF15630(CENP-S:CENP-S protein); PF00125(Histone:Core histone H2A/H2B/H3/H4); PF00808(CBFD_NFYB_HMF:Histone-like transcription factor (CBF/NF-Y) and archaeal histone)
pink	TRINITY_DN10207_c0_g5	GO:0030527(molecular_function:structural constituent of chromatin); GO:0005634(cellular_component:nucleus); GO:0046982(molecular_function:protein heterodimerization activity); GO:0000786(cellular_component:nucleosome); GO:0003677(molecular_function:DNA binding)	K11254	H4		COG2036(B:Chromatin structure and dynamics)	COG2036(Core component of nucleosome. Nucleosomes wrap and compact DNA into chromatin, limiting DNA accessibility to the cellular machineries which require DNA as a template. Histones thereby play a central role in transcription regulation, DNA repair, DNA replication and chromosomal stability. DNA accessibility is regulated via a complex set of post-translational modifications of histones, also …	sp|P62785|H41_WHEAT(Histone H4 variant TH011 OS=Triticum aestivum OX=4565 PE=3 SV=2)	PF15511(CENP-T_C:Centromere kinetochore component CENP-T histone fold); PF15630(CENP-S:CENP-S protein); PF02969(TAF:TATA box binding protein associated factor (TAF)); PF00125(Histone:Core histone H2A/H2B/H3/H4); PF00808(CBFD_NFYB_HMF:Histone-like transcription factor (CBF/NF-Y) and archaeal histone)
pink	TRINITY_DN10207_c0_g6	GO:0030527(molecular_function:structural constituent of chromatin); GO:0005634(cellular_component:nucleus); GO:0003677(molecular_function:DNA binding); GO:0000786(cellular_component:nucleosome); GO:0046982(molecular_function:protein heterodimerization activity); GO:0006334(biological_process:nucleosome assembly)	K11254	H4		COG2036(B:Chromatin structure and dynamics)	COG2036(Core component of nucleosome. Nucleosomes wrap and compact DNA into chromatin, limiting DNA accessibility to the cellular machineries which require DNA as a template. Histones thereby play a central role in transcription regulation, DNA repair, DNA replication and chromosomal stability. DNA accessibility is regulated via a complex set of post-translational modifications of histones, also …	sp|P62785|H41_WHEAT(Histone H4 variant TH011 OS=Triticum aestivum OX=4565 PE=3 SV=2)
pink	TRINITY_DN10223_c0_g4	GO:0016021(cellular_component:integral component of membrane)				COG0071(O:Posttranslational modification, protein turnover, chaperones)	COG0071(response to heat)	sp|O49710|HS154_ARATH(15.4 kDa class V heat shock protein OS=Arabidopsis thaliana OX=3702 GN=HSP15.4 PE=2 SV=1)	PF00011(HSP20:Hsp20/alpha crystallin family); PF17886(ArsA_HSP20:HSP20-like domain found in ArsA)
pink	TRINITY_DN10235_c0_g1	GO:0006310(biological_process:DNA recombination); GO:0010165(biological_process:response to X-ray); GO:0006303(biological_process:double-strand break repair via nonhomologous end joining); GO:0005634(cellular_component:nucleus); GO:0051351(biological_process:positive regulation of ligase activity); GO:0051103(biological_process:DNA ligation involved in DNA repair); GO:0005958(cellular_component:D…	K10886	XRCC4	map03450(Non-homologous end-joining)	ENOG4111X3V(L:Replication, recombination and repair)	ENOG4111X3V(DNA double-strand break repair and V(D)J recombination protein XRCC4)	sp|Q682V0|XRCC4_ARATH(DNA repair protein XRCC4 OS=Arabidopsis thaliana OX=3702 GN=XRCC4 PE=1 SV=2)	PF06632(XRCC4:DNA double-strand break repair and V(D)J recombination protein XRCC4); PF09302(XLF:XLF-Cernunnos, XRcc4-like factor, NHEJ component)
pink	TRINITY_DN10239_c0_g1					ENOG410YDP8(S:Function unknown)	ENOG410YDP8(LRR)	sp|Q9LTX2|TIR1L_ARATH(Transport inhibitor response 1-like protein OS=Arabidopsis thaliana OX=3702 GN=At5g49980 PE=2 SV=1)	PF18791(Transp_inhibit:Transport inhibitor response 1 protein domain); PF18511(F-box_5:F-box); PF12937(F-box-like:F-box-like)
pink	TRINITY_DN10247_c0_g1	GO:0004674(molecular_function:protein serine/threonine kinase activity); GO:0006468(biological_process:protein phosphorylation); GO:0004709(molecular_function:MAP kinase kinase kinase activity); GO:0016021(cellular_component:integral component of membrane); GO:0005524(molecular_function:ATP binding)	K20716	MAPKKK17_18	map04016(MAPK signaling pathway - plant)	ENOG410XQGS(T:Signal transduction mechanisms)	ENOG410XQGS(mitogen-activated protein kinase kinase kinase)	sp|Q9ZVP5|M3K18_ARATH(Mitogen-activated protein kinase kinase kinase 18 OS=Arabidopsis thaliana OX=3702 GN=MAPKKK18 PE=1 SV=1)	PF00069(Pkinase:Protein kinase domain); PF07714(PK_Tyr_Ser-Thr:Protein tyrosine and serine/threonine kinase); PF03109(ABC1:ABC1 atypical kinase-like domain); PF01636(APH:Phosphotransferase enzyme family)
pink	TRINITY_DN10248_c0_g1	GO:0005783(cellular_component:endoplasmic reticulum)				ENOG410Y929(O:Posttranslational modification, protein turnover, chaperones)	ENOG410Y929(DNAJ heat shock N-terminal domain-containing protein)		PF00515(TPR_1:Tetratricopeptide repeat); PF13432(TPR_16:Tetratricopeptide repeat); PF07719(TPR_2:Tetratricopeptide repeat); PF14559(TPR_19:Tetratricopeptide repeat); PF13424(TPR_12:Tetratricopeptide repeat)
pink	TRINITY_DN10259_c0_g1	GO:0016021(cellular_component:integral component of membrane)				ENOG410YBXD(S:Function unknown)	ENOG410YBXD(ACT domain)	sp|Q9LNA5|ACR8_ARATH(ACT domain-containing protein ACR8 OS=Arabidopsis thaliana OX=3702 GN=ACR8 PE=2 SV=1)
pink	TRINITY_DN1026_c0_g1	GO:0005737(cellular_component:cytoplasm); GO:0008649(molecular_function:rRNA methyltransferase activity); GO:0006355(biological_process:regulation of transcription, DNA-templated); GO:0003723(molecular_function:RNA binding); GO:0001510(biological_process:RNA methylation); GO:0008168(molecular_function:methyltransferase activity)	K03500	rsmB, sun		COG0144(J:Translation, ribosomal structure and biogenesis)	COG0144(nOP2 Sun)	sp|P94464|RSMB_BACSU(Probable ribosomal RNA small subunit methyltransferase B OS=Bacillus subtilis (strain 168) OX=224308 GN=rsmB PE=3 SV=2)	PF01189(Methyltr_RsmB-F:16S rRNA methyltransferase RsmB/F); PF01029(NusB:NusB family); PF01728(FtsJ:FtsJ-like methyltransferase); PF13847(Methyltransf_31:Methyltransferase domain); PF09445(Methyltransf_15:RNA cap guanine-N2 methyltransferase); PF02475(Met_10:Met-10+ like-protein)
pink	TRINITY_DN10271_c0_g2	GO:0006468(biological_process:protein phosphorylation); GO:0016021(cellular_component:integral component of membrane); GO:0004674(molecular_function:protein serine/threonine kinase activity); GO:0007165(biological_process:signal transduction); GO:0004672(molecular_function:protein kinase activity); GO:0005524(molecular_function:ATP binding)				COG0515(T:Signal transduction mechanisms)	COG0515(Serine Threonine protein kinase)	sp|Q2QY53|CIPKW_ORYSJ(CBL-interacting protein kinase 32 OS=Oryza sativa subsp. japonica OX=39947 GN=CIPK32 PE=2 SV=2)	PF00069(Pkinase:Protein kinase domain); PF07714(PK_Tyr_Ser-Thr:Protein tyrosine and serine/threonine kinase); PF03822(NAF:NAF domain); PF14531(Kinase-like:Kinase-like); PF03109(ABC1:ABC1 atypical kinase-like domain)
pink	TRINITY_DN10278_c0_g2
pink	TRINITY_DN10302_c0_g1	GO:0003735(molecular_function:structural constituent of ribosome); GO:1990904(cellular_component:ribonucleoprotein complex); GO:0006412(biological_process:translation); GO:0005840(cellular_component:ribosome)	K02920	RP-L36e, RPL36	map03010(Ribosome)	COG5051(J:Translation, ribosomal structure and biogenesis)	COG5051(60S ribosomal protein l36)	sp|Q9M352|RL362_ARATH(60S ribosomal protein L36-2 OS=Arabidopsis thaliana OX=3702 GN=RPL36B PE=3 SV=1)	PF01158(Ribosomal_L36e:Ribosomal protein L36e)
pink	TRINITY_DN10303_c0_g1	GO:0046872(molecular_function:metal ion binding)				ENOG4111F3Q(S:Function unknown); COG5184(D:Cell cycle control, cell division, chromosome partitioning); COG5184(Z:Cytoskeleton)	ENOG4111F3Q(early endosome antigen 1); COG5184(regulator of chromosome condensation); COG5184(regulator of chromosome condensation)	sp|Q947D2|PRAF1_ARATH(PH, RCC1 and FYVE domains-containing protein 1 OS=Arabidopsis thaliana OX=3702 GN=PRAF1 PE=1 SV=1)
pink	TRINITY_DN10310_c0_g1	GO:0050832(biological_process:defense response to fungus); GO:0016021(cellular_component:integral component of membrane)				COG4886(S:Function unknown)	COG4886(leucine Rich Repeat)	sp|Q9SJH6|RLP29_ARATH(Receptor like protein 29 OS=Arabidopsis thaliana OX=3702 GN=RLP29 PE=2 SV=1)	PF13855(LRR_8:Leucine rich repeat); PF12799(LRR_4:Leucine Rich repeats (2 copies))
pink	TRINITY_DN10319_c1_g1	GO:0005634(cellular_component:nucleus)	K10752	RBBP4, HAT2, CAF1, MIS16		ENOG410XNU9(S:Function unknown)	ENOG410XNU9(retinoblastoma binding protein)	sp|O22466|MSI1_SOLLC(WD-40 repeat-containing protein MSI1 OS=Solanum lycopersicum OX=4081 GN=MSI1 PE=2 SV=1)
pink	TRINITY_DN1032_c0_g1	GO:0005576(cellular_component:extracellular region); GO:0019722(biological_process:calcium-mediated signaling)				ENOG4111BVJ(U:Intracellular trafficking, secretion, and vesicular transport); ENOG410Z3VJ(S:Function unknown)	ENOG4111BVJ(Rapid ALkalinization Factor (RALF)); ENOG410Z3VJ(Cell signaling peptide that may regulate plant stress, growth, and development. Mediates a rapid alkalinization of extracellular space by mediating a transient increase in the cytoplasmic Ca(2 ) concentration leading to a calcium-dependent signaling events through a cell surface receptor and a concomitant activation of some intracellula…	sp|Q945T0|RALF_TOBAC(Rapid alkalinization factor OS=Nicotiana tabacum OX=4097 GN=RALF PE=1 SV=1)	PF05498(RALF:Rapid ALkalinization Factor (RALF))
pink	TRINITY_DN10320_c0_g2	GO:0017018(molecular_function:myosin phosphatase activity); GO:0046872(molecular_function:metal ion binding); GO:0004722(molecular_function:protein serine/threonine phosphatase activity)	K14497	PP2C	map04016(MAPK signaling pathway - plant); map04075(Plant hormone signal transduction)	COG0631(T:Signal transduction mechanisms)	COG0631(Phosphatase)	sp|Q9FLI3|P2C75_ARATH(Probable protein phosphatase 2C 75 OS=Arabidopsis thaliana OX=3702 GN=AHG1 PE=1 SV=1)	PF00481(PP2C:Protein phosphatase 2C); PF13672(PP2C_2:Protein phosphatase 2C)
pink	TRINITY_DN10323_c1_g1	GO:0016310(biological_process:phosphorylation); GO:0016301(molecular_function:kinase activity)				ENOG410ZG10(S:Function unknown)	ENOG410ZG10(-)
pink	TRINITY_DN10335_c0_g1	GO:0016671(molecular_function:oxidoreductase activity, acting on a sulfur group of donors, disulfide as acceptor)				COG0526(O:Posttranslational modification, protein turnover, chaperones)	COG0526(Thioredoxin)	sp|Q9SGS4|CDSP_ARATH(Thioredoxin-like protein CDSP32, chloroplastic OS=Arabidopsis thaliana OX=3702 GN=CDSP32 PE=1 SV=1)	PF00085(Thioredoxin:Thioredoxin); PF13899(Thioredoxin_7:Thioredoxin-like); PF14595(Thioredoxin_9:Thioredoxin)
pink	TRINITY_DN1034_c0_g1	GO:0016021(cellular_component:integral component of membrane)				ENOG410ZBAE(S:Function unknown)	ENOG410ZBAE(-)
pink	TRINITY_DN1035_c0_g1	GO:0005634(cellular_component:nucleus); GO:1990904(cellular_component:ribonucleoprotein complex); GO:0003723(molecular_function:RNA binding); GO:0006396(biological_process:RNA processing)	K15191	LARP7		ENOG4110VUA(S:Function unknown)	ENOG4110VUA(La ribonucleoprotein domain family member 6)	sp|O80567|LRP6B_ARATH(La-related protein 6B OS=Arabidopsis thaliana OX=3702 GN=LARP6B PE=1 SV=2)	PF05383(La:La domain); PF00076(RRM_1:RNA recognition motif. (a.k.a. RRM, RBD, or RNP domain)); PF07145(PAM2:Ataxin-2 C-terminal region)
pink	TRINITY_DN10353_c0_g2	GO:1905775(biological_process:negative regulation of DNA helicase activity); GO:0016787(molecular_function:hydrolase activity); GO:0042555(cellular_component:MCM complex); GO:0000727(biological_process:double-strand break repair via break-induced replication); GO:0016887(molecular_function:ATPase activity); GO:0042127(biological_process:regulation of cell proliferation); GO:0005634(cellular_compo…	K02540	MCM2	map03030(DNA replication)	COG1241(L:Replication, recombination and repair)	COG1241(dna replication licensing factor)	sp|B8BKI8|MCM2_ORYSI(DNA replication licensing factor MCM2 OS=Oryza sativa subsp. indica OX=39946 GN=OsI_36121 PE=3 SV=1)	PF00493(MCM:MCM P-loop domain); PF17207(MCM_OB:MCM OB domain); PF17855(MCM_lid:MCM AAA-lid domain); PF14551(MCM_N:MCM N-terminal domain); PF01078(Mg_chelatase:Magnesium chelatase, subunit ChlI); PF07728(AAA_5:AAA domain (dynein-related subfamily)); PF07726(AAA_3:ATPase family associated with various cellular activities (AAA))
pink	TRINITY_DN10360_c0_g4
pink	TRINITY_DN10380_c0_g1	GO:0003955(molecular_function:NAD(P)H dehydrogenase (quinone) activity); GO:0010181(molecular_function:FMN binding)	K03809	wrbA	map00130(Ubiquinone and other terpenoid-quinone biosynthesis)	COG0655(S:Function unknown)	COG0655(Nadph-dependent fmn reductase)	sp|Q6NQE2|FQRL1_ARATH(Probable NAD(P)H dehydrogenase (quinone) FQR1-like 1 OS=Arabidopsis thaliana OX=3702 GN=At4g27270 PE=1 SV=1)	PF03358(FMN_red:NADPH-dependent FMN reductase); PF02525(Flavodoxin_2:Flavodoxin-like fold); PF00258(Flavodoxin_1:Flavodoxin)
pink	TRINITY_DN10380_c0_g2	GO:0003955(molecular_function:NAD(P)H dehydrogenase (quinone) activity); GO:0010181(molecular_function:FMN binding)	K03809	wrbA	map00130(Ubiquinone and other terpenoid-quinone biosynthesis)	COG0655(S:Function unknown)	COG0655(Nadph-dependent fmn reductase)	sp|Q6NQE2|FQRL1_ARATH(Probable NAD(P)H dehydrogenase (quinone) FQR1-like 1 OS=Arabidopsis thaliana OX=3702 GN=At4g27270 PE=1 SV=1)	PF03358(FMN_red:NADPH-dependent FMN reductase); PF02525(Flavodoxin_2:Flavodoxin-like fold)
pink	TRINITY_DN10384_c0_g1	GO:0003735(molecular_function:structural constituent of ribosome); GO:1990904(cellular_component:ribonucleoprotein complex); GO:0006412(biological_process:translation); GO:0005840(cellular_component:ribosome)	K02904	RP-L29, rpmC	map03010(Ribosome)	COG0255(J:Translation, ribosomal structure and biogenesis)	COG0255(50s ribosomal protein l29)	sp|P82248|RK29_SPIOL(50S ribosomal protein L29, chloroplastic OS=Spinacia oleracea OX=3562 GN=RPL29 PE=1 SV=2)	PF00831(Ribosomal_L29:Ribosomal L29 protein)
pink	TRINITY_DN10394_c0_g1
pink	TRINITY_DN10398_c0_g1	GO:0030527(molecular_function:structural constituent of chromatin); GO:0005634(cellular_component:nucleus); GO:0046982(molecular_function:protein heterodimerization activity); GO:0000786(cellular_component:nucleosome); GO:0003677(molecular_function:DNA binding)	K11251	H2A		COG5262(B:Chromatin structure and dynamics)	COG5262(histone h2a)	sp|P25469|H2A1_SOLLC(Histone H2A.1 OS=Solanum lycopersicum OX=4081 PE=2 SV=1)	PF16211(Histone_H2A_C:C-terminus of histone H2A); PF00125(Histone:Core histone H2A/H2B/H3/H4); PF00808(CBFD_NFYB_HMF:Histone-like transcription factor (CBF/NF-Y) and archaeal histone)
pink	TRINITY_DN10398_c0_g2	GO:0030527(molecular_function:structural constituent of chromatin); GO:0005634(cellular_component:nucleus); GO:0046982(molecular_function:protein heterodimerization activity); GO:0000786(cellular_component:nucleosome); GO:0003677(molecular_function:DNA binding)	K11251	H2A		COG5262(B:Chromatin structure and dynamics)	COG5262(histone h2a)	sp|A2XZN0|H2A6_ORYSI(Probable histone H2A.6 OS=Oryza sativa subsp. indica OX=39946 GN=OsI_017523 PE=3 SV=2)	PF16211(Histone_H2A_C:C-terminus of histone H2A); PF00125(Histone:Core histone H2A/H2B/H3/H4)
pink	TRINITY_DN10398_c0_g3	GO:0030527(molecular_function:structural constituent of chromatin); GO:0005634(cellular_component:nucleus); GO:0046982(molecular_function:protein heterodimerization activity); GO:0000786(cellular_component:nucleosome); GO:0003677(molecular_function:DNA binding)	K11251	H2A		COG5262(B:Chromatin structure and dynamics)	COG5262(histone h2a)	sp|A2XZN0|H2A6_ORYSI(Probable histone H2A.6 OS=Oryza sativa subsp. indica OX=39946 GN=OsI_017523 PE=3 SV=2)	PF16211(Histone_H2A_C:C-terminus of histone H2A); PF00125(Histone:Core histone H2A/H2B/H3/H4)
pink	TRINITY_DN10418_c0_g1	GO:0003735(molecular_function:structural constituent of ribosome); GO:0005840(cellular_component:ribosome); GO:0009507(cellular_component:chloroplast); GO:0006412(biological_process:translation); GO:0019843(molecular_function:rRNA binding)	K19035	PSRP6		ENOG410Y35U(S:Function unknown)	ENOG410Y35U(50S ribosomal protein 6)	sp|Q9FKP0|PSRP6_ARATH(50S ribosomal protein 6, chloroplastic OS=Arabidopsis thaliana OX=3702 GN=PSRP6 PE=3 SV=1)	PF17257(DUF5323:Family of unknown function (DUF5323))
pink	TRINITY_DN10421_c0_g1	GO:0030527(molecular_function:structural constituent of chromatin); GO:0005634(cellular_component:nucleus); GO:0003677(molecular_function:DNA binding); GO:0000786(cellular_component:nucleosome); GO:0046982(molecular_function:protein heterodimerization activity); GO:0006334(biological_process:nucleosome assembly)	K11252	H2B				sp|Q1S9I9|H2B1_MEDTR(Probable histone H2B.1 OS=Medicago truncatula OX=3880 PE=3 SV=3)	PF00125(Histone:Core histone H2A/H2B/H3/H4)
pink	TRINITY_DN10428_c0_g1	GO:0008233(molecular_function:peptidase activity); GO:0101005(molecular_function:ubiquitinyl hydrolase activity); GO:0016579(biological_process:protein deubiquitination); GO:0070646(biological_process:protein modification by small protein removal)	K22763	DESI2, PPPDE1		ENOG4111H3Z(S:Function unknown)	ENOG4111H3Z(Desumoylating isopeptidase)	sp|Q93VG8|PPDEX_ARATH(DeSI-like protein At4g17486 OS=Arabidopsis thaliana OX=3702 GN=At4g17486 PE=2 SV=1)	PF05903(Peptidase_C97:PPPDE putative peptidase domain)
pink	TRINITY_DN10432_c0_g1					ENOG410YHT2(S:Function unknown)	ENOG410YHT2(-)
pink	TRINITY_DN10436_c0_g1
pink	TRINITY_DN1044_c0_g1	GO:0046983(molecular_function:protein dimerization activity)				ENOG410YB4F(K:Transcription)	ENOG410YB4F(Transcription factor)	sp|Q9LSL1|BH093_ARATH(Transcription factor bHLH93 OS=Arabidopsis thaliana OX=3702 GN=BHLH93 PE=1 SV=1)	PF00010(HLH:Helix-loop-helix DNA-binding domain)
pink	TRINITY_DN10444_c0_g1	GO:0004674(molecular_function:protein serine/threonine kinase activity); GO:0006468(biological_process:protein phosphorylation); GO:0005524(molecular_function:ATP binding)	K07760	CDK		ENOG410XPP3(T:Signal transduction mechanisms)	ENOG410XPP3(Cyclin-Dependent Kinase)	sp|Q8LG64|CKB22_ARATH(Cyclin-dependent kinase B2-2 OS=Arabidopsis thaliana OX=3702 GN=CDKB2-2 PE=1 SV=2)	PF00069(Pkinase:Protein kinase domain); PF07714(PK_Tyr_Ser-Thr:Protein tyrosine and serine/threonine kinase); PF18618(HP0268:HP0268)
pink	TRINITY_DN10444_c1_g1	GO:0005737(cellular_component:cytoplasm); GO:0006468(biological_process:protein phosphorylation); GO:0030332(molecular_function:cyclin binding); GO:0000307(cellular_component:cyclin-dependent protein kinase holoenzyme complex); GO:0000082(biological_process:G1/S transition of mitotic cell cycle); GO:0010468(biological_process:regulation of gene expression); GO:0004674(molecular_function:protein s…	K07760	CDK		ENOG410XPP3(T:Signal transduction mechanisms)	ENOG410XPP3(Cyclin-Dependent Kinase)	sp|Q8L4P8|CKB11_ORYSJ(Cyclin-dependent kinase B1-1 OS=Oryza sativa subsp. japonica OX=39947 GN=CDKB1-1 PE=2 SV=1)	PF00069(Pkinase:Protein kinase domain); PF07714(PK_Tyr_Ser-Thr:Protein tyrosine and serine/threonine kinase); PF01636(APH:Phosphotransferase enzyme family); PF06293(Kdo:Lipopolysaccharide kinase (Kdo/WaaP) family)
pink	TRINITY_DN1045_c0_g1
pink	TRINITY_DN1045_c0_g2
pink	TRINITY_DN10450_c0_g3	GO:0016021(cellular_component:integral component of membrane); GO:0140359(molecular_function:ABC-type transmembrane transporter activity); GO:0005524(molecular_function:ATP binding)	K05658	ABCB1, CD243	map02010(ABC transporters)	COG1132(V:Defense mechanisms)	COG1132((ABC) transporter)	sp|Q9FWX7|AB11B_ARATH(ABC transporter B family member 11 OS=Arabidopsis thaliana OX=3702 GN=ABCB11 PE=2 SV=1)	PF00005(ABC_tran:ABC transporter)
pink	TRINITY_DN10451_c0_g1	GO:0015386(molecular_function:potassium:proton antiporter activity); GO:0016021(cellular_component:integral component of membrane)				COG0475(P:Inorganic ion transport and metabolism)	COG0475(Sodium hydrogen exchanger)	sp|Q9ZUN3|KEA4_ARATH(K(+) efflux antiporter 4 OS=Arabidopsis thaliana OX=3702 GN=KEA4 PE=2 SV=2)	PF00999(Na_H_Exchanger:Sodium/hydrogen exchanger family)
pink	TRINITY_DN10462_c0_g1	GO:0016021(cellular_component:integral component of membrane)				ENOG410YVUT(S:Function unknown)	ENOG410YVUT(-)
pink	TRINITY_DN1047_c0_g1	GO:0003735(molecular_function:structural constituent of ribosome); GO:1990904(cellular_component:ribonucleoprotein complex); GO:0006412(biological_process:translation); GO:0005840(cellular_component:ribosome)				ENOG410Y838(S:Function unknown)	ENOG410Y838(Ribosomal protein S21)	sp|P82024|RR21_SPIOL(30S ribosomal protein S21, chloroplastic OS=Spinacia oleracea OX=3562 GN=rps21 PE=1 SV=2)	PF01165(Ribosomal_S21:Ribosomal protein S21)
pink	TRINITY_DN10471_c0_g1
pink	TRINITY_DN10472_c0_g1	GO:0008408(molecular_function:3'-5' exonuclease activity); GO:0003676(molecular_function:nucleic acid binding)	K22807	WRNexo		ENOG410XS63(S:Function unknown)	ENOG410XS63(Exonuclease 3'-5' domain containing 2)	sp|Q84LH3|WEX_ARATH(3'-5' exonuclease OS=Arabidopsis thaliana OX=3702 GN=WEX PE=1 SV=1)	PF01612(DNA_pol_A_exo1:3'-5' exonuclease)
pink	TRINITY_DN10476_c0_g1	GO:0016021(cellular_component:integral component of membrane); GO:0009536(cellular_component:plastid)				ENOG410Y0RG(S:Function unknown)	ENOG410Y0RG(early light-induced protein)	sp|Q94K66|ELIP2_ARATH(Early light-induced protein 2, chloroplastic OS=Arabidopsis thaliana OX=3702 GN=ELIP2 PE=1 SV=1)
pink	TRINITY_DN10477_c0_g1	GO:0030527(molecular_function:structural constituent of chromatin); GO:0005634(cellular_component:nucleus); GO:0046982(molecular_function:protein heterodimerization activity); GO:0000786(cellular_component:nucleosome); GO:0003677(molecular_function:DNA binding)	K11253	H3		COG2036(B:Chromatin structure and dynamics)	COG2036(Core component of nucleosome. Nucleosomes wrap and compact DNA into chromatin, limiting DNA accessibility to the cellular machineries which require DNA as a template. Histones thereby play a central role in transcription regulation, DNA repair, DNA replication and chromosomal stability. DNA accessibility is regulated via a complex set of post-translational modifications of histones, also …	sp|P68432|H31_BOVIN(Histone H3.1 OS=Bos taurus OX=9913 PE=1 SV=2)	PF00125(Histone:Core histone H2A/H2B/H3/H4); PF15715(PAF:PCNA-associated factor histone like domain)
pink	TRINITY_DN10477_c1_g1	GO:0030527(molecular_function:structural constituent of chromatin); GO:0005634(cellular_component:nucleus); GO:0046982(molecular_function:protein heterodimerization activity); GO:0000786(cellular_component:nucleosome); GO:0003677(molecular_function:DNA binding)	K11253	H3		COG2036(B:Chromatin structure and dynamics)	COG2036(Core component of nucleosome. Nucleosomes wrap and compact DNA into chromatin, limiting DNA accessibility to the cellular machineries which require DNA as a template. Histones thereby play a central role in transcription regulation, DNA repair, DNA replication and chromosomal stability. DNA accessibility is regulated via a complex set of post-translational modifications of histones, also …	sp|P68429|H32_MEDSA(Histone H3.2 OS=Medicago sativa OX=3879 GN=H3-1.1 PE=1 SV=2)	PF00125(Histone:Core histone H2A/H2B/H3/H4); PF15511(CENP-T_C:Centromere kinetochore component CENP-T histone fold); PF15630(CENP-S:CENP-S protein); PF15715(PAF:PCNA-associated factor histone like domain)
pink	TRINITY_DN10477_c1_g2	GO:0030527(molecular_function:structural constituent of chromatin); GO:0005634(cellular_component:nucleus); GO:0046982(molecular_function:protein heterodimerization activity); GO:0000786(cellular_component:nucleosome); GO:0003677(molecular_function:DNA binding)	K11253	H3		COG2036(B:Chromatin structure and dynamics)	COG2036(Core component of nucleosome. Nucleosomes wrap and compact DNA into chromatin, limiting DNA accessibility to the cellular machineries which require DNA as a template. Histones thereby play a central role in transcription regulation, DNA repair, DNA replication and chromosomal stability. DNA accessibility is regulated via a complex set of post-translational modifications of histones, also …	sp|Q402E1|H32_LILLO(Histone H3.2 OS=Lilium longiflorum OX=4690 GN=YAH3 PE=1 SV=3)	PF00125(Histone:Core histone H2A/H2B/H3/H4)
pink	TRINITY_DN10488_c0_g2	GO:0050896(biological_process:response to stimulus); GO:0046872(molecular_function:metal ion binding)				COG2608(S:Function unknown)	COG2608(heavy metal transport detoxification protein)	sp|O65657|HIP23_ARATH(Heavy metal-associated isoprenylated plant protein 23 OS=Arabidopsis thaliana OX=3702 GN=HIPP23 PE=1 SV=1)	PF00403(HMA:Heavy-metal-associated domain)
pink	TRINITY_DN1049_c0_g3	GO:0071513(cellular_component:phosphopantothenoylcysteine decarboxylase complex); GO:0070207(biological_process:protein homotrimerization); GO:0015937(biological_process:coenzyme A biosynthetic process); GO:0003824(molecular_function:catalytic activity); GO:0001558(biological_process:regulation of cell growth); GO:0010181(molecular_function:FMN binding); GO:0009651(biological_process:response to …	K01598	PPCDC, coaC	map00770(Pantothenate and CoA biosynthesis)	COG0452(H:Coenzyme transport and metabolism)	COG0452(Phosphopantothenoylcysteine decarboxylase)	sp|Q69K55|HAL3_ORYSJ(Phosphopantothenoylcysteine decarboxylase OS=Oryza sativa subsp. japonica OX=39947 GN=HAL3 PE=1 SV=1)	PF02441(Flavoprotein:Flavoprotein)
pink	TRINITY_DN10504_c0_g1	GO:0022627(cellular_component:cytosolic small ribosomal subunit); GO:1990904(cellular_component:ribonucleoprotein complex); GO:0003735(molecular_function:structural constituent of ribosome); GO:0005840(cellular_component:ribosome); GO:0006412(biological_process:translation); GO:0003729(molecular_function:mRNA binding)	K02976	RP-S26e, RPS26	map03010(Ribosome)	COG4830(J:Translation, ribosomal structure and biogenesis)	COG4830(Ribosomal protein)	sp|P49216|RS26_ORYSJ(40S ribosomal protein S26 OS=Oryza sativa subsp. japonica OX=39947 GN=RPS26 PE=2 SV=2)	PF01283(Ribosomal_S26e:Ribosomal protein S26e)
pink	TRINITY_DN10531_c0_g1					ENOG410ZJCM(S:Function unknown); COG0596(S:Function unknown); ENOG410ZRXR(S:Function unknown)	ENOG410ZJCM(alpha/beta hydrolase fold); COG0596(Alpha beta hydrolase); ENOG410ZRXR(alpha beta hydrolase fold)	sp|P9WNH2|Y2715_MYCTO(Uncharacterized protein MT2788 OS=Mycobacterium tuberculosis (strain CDC 1551 / Oshkosh) OX=83331 GN=MT2788 PE=3 SV=1)	PF00561(Abhydrolase_1:alpha/beta hydrolase fold); PF12697(Abhydrolase_6:Alpha/beta hydrolase family); PF12146(Hydrolase_4:Serine aminopeptidase, S33)
pink	TRINITY_DN10544_c0_g1
pink	TRINITY_DN10545_c0_g1	GO:0032875(biological_process:regulation of DNA endoreduplication)				ENOG410ZFD3(S:Function unknown); ENOG410ZCTM(S:Function unknown)	ENOG410ZFD3(-); ENOG410ZCTM(-)	sp|Q9LNX4|SMR5_ARATH(Cyclin-dependent protein kinase inhibitor SMR5 OS=Arabidopsis thaliana OX=3702 GN=SMR5 PE=1 SV=1)
pink	TRINITY_DN10548_c0_g1	GO:0006470(biological_process:protein dephosphorylation); GO:0016301(molecular_function:kinase activity); GO:0009737(biological_process:response to abscisic acid); GO:0043622(biological_process:cortical microtubule organization); GO:0008138(molecular_function:protein tyrosine/serine/threonine phosphatase activity)	K14165	K14165		COG2453(T:Signal transduction mechanisms)	COG2453(dual specificity phosphatase)
pink	TRINITY_DN10557_c0_g1					ENOG410Y2RZ(S:Function unknown)	ENOG410Y2RZ(Ubiquitin-2 like Rad60 SUMO-like)	sp|B3H5R8|SUMO8_ARATH(Putative small ubiquitin-related modifier 8 OS=Arabidopsis thaliana OX=3702 GN=SUMO8 PE=1 SV=1)	PF11976(Rad60-SLD:Ubiquitin-2 like Rad60 SUMO-like)
pink	TRINITY_DN1056_c0_g1	GO:0016021(cellular_component:integral component of membrane); GO:0015995(biological_process:chlorophyll biosynthetic process)				ENOG4111KCW(S:Function unknown)	ENOG4111KCW(protein FLUORESCENT IN BLUE LIGHT)	sp|Q940U6|FLU_ARATH(Protein FLUORESCENT IN BLUE LIGHT, chloroplastic OS=Arabidopsis thaliana OX=3702 GN=FLU PE=1 SV=1)	PF13424(TPR_12:Tetratricopeptide repeat); PF00515(TPR_1:Tetratricopeptide repeat); PF13176(TPR_7:Tetratricopeptide repeat); PF14559(TPR_19:Tetratricopeptide repeat); PF13181(TPR_8:Tetratricopeptide repeat)
pink	TRINITY_DN10564_c0_g1	GO:0016021(cellular_component:integral component of membrane)				ENOG4111S0M(S:Function unknown)	ENOG4111S0M(integral membrane HPP family protein)		PF04982(HPP:HPP family)
pink	TRINITY_DN10566_c0_g1
pink	TRINITY_DN10568_c0_g1	GO:0016021(cellular_component:integral component of membrane)	K18181	COX14		ENOG410Z6EP(S:Function unknown)	ENOG410Z6EP(-)
pink	TRINITY_DN10572_c0_g2
pink	TRINITY_DN10575_c0_g1	GO:0006633(biological_process:fatty acid biosynthetic process); GO:0004318(molecular_function:enoyl-[acyl-carrier-protein] reductase (NADH) activity)	K00208	fabI	map00780(Biotin metabolism); map00061(Fatty acid biosynthesis)	COG0623(I:Lipid transport and metabolism)	COG0623(Enoyl- acyl-carrier-protein reductase NADH)	sp|Q6Z0I4|FABI1_ORYSJ(Enoyl-[acyl-carrier-protein] reductase [NADH] 1, chloroplastic OS=Oryza sativa subsp. japonica OX=39947 GN=Os08g0327400 PE=2 SV=1)	PF13561(adh_short_C2:Enoyl-(Acyl carrier protein) reductase); PF00106(adh_short:short chain dehydrogenase)
pink	TRINITY_DN10583_c1_g1	GO:0009534(cellular_component:chloroplast thylakoid)				ENOG4111W3N(S:Function unknown)	ENOG4111W3N(Pentapeptide repeat-containing protein)	sp|O22160|TL15A_ARATH(Thylakoid lumenal 15 kDa protein 1, chloroplastic OS=Arabidopsis thaliana OX=3702 GN=At2g44920 PE=1 SV=2)	PF00805(Pentapeptide:Pentapeptide repeats (8 copies)); PF13576(Pentapeptide_3:Pentapeptide repeats (9 copies)); PF13599(Pentapeptide_4:Pentapeptide repeats (9 copies))
pink	TRINITY_DN10613_c0_g1	GO:0110165(cellular_component:cellular anatomical entity)				ENOG410YW15(S:Function unknown); ENOG410YZ7R(S:Function unknown)	ENOG410YW15(-); ENOG410YZ7R(-)	sp|Q5JMF2|ABIL5_ORYSJ(Probable protein ABIL5 OS=Oryza sativa subsp. japonica OX=39947 GN=Os01g0760900 PE=2 SV=1)
pink	TRINITY_DN1062_c0_g1	GO:0001763(biological_process:morphogenesis of a branching structure)
pink	TRINITY_DN10620_c0_g1					ENOG410Z7FJ(S:Function unknown)	ENOG410Z7FJ(-)
pink	TRINITY_DN10628_c0_g2	GO:0071704(biological_process:organic substance metabolic process); GO:0051287(molecular_function:NAD binding); GO:0008270(molecular_function:zinc ion binding); GO:0016491(molecular_function:oxidoreductase activity)	K00083	CAD	map00940(Phenylpropanoid biosynthesis)	COG1064(C:Energy production and conversion)	COG1064(alcohol dehydrogenase)	sp|Q7XWU3|CADH6_ORYSJ(Probable cinnamyl alcohol dehydrogenase 6 OS=Oryza sativa subsp. japonica OX=39947 GN=CAD6 PE=2 SV=2)	PF08240(ADH_N:Alcohol dehydrogenase GroES-like domain); PF02826(2-Hacid_dh_C:D-isomer specific 2-hydroxyacid dehydrogenase, NAD binding domain); PF00107(ADH_zinc_N:Zinc-binding dehydrogenase)
pink	TRINITY_DN10628_c0_g3	GO:0071704(biological_process:organic substance metabolic process); GO:0008270(molecular_function:zinc ion binding); GO:0016491(molecular_function:oxidoreductase activity)	K00083	CAD	map00940(Phenylpropanoid biosynthesis)	COG1064(C:Energy production and conversion)	COG1064(alcohol dehydrogenase)	sp|Q7XWU3|CADH6_ORYSJ(Probable cinnamyl alcohol dehydrogenase 6 OS=Oryza sativa subsp. japonica OX=39947 GN=CAD6 PE=2 SV=2)	PF08240(ADH_N:Alcohol dehydrogenase GroES-like domain); PF00107(ADH_zinc_N:Zinc-binding dehydrogenase); PF02826(2-Hacid_dh_C:D-isomer specific 2-hydroxyacid dehydrogenase, NAD binding domain)
pink	TRINITY_DN10647_c0_g1
pink	TRINITY_DN10653_c0_g1	GO:0009535(cellular_component:chloroplast thylakoid membrane); GO:0016168(molecular_function:chlorophyll binding); GO:0009522(cellular_component:photosystem I); GO:0009523(cellular_component:photosystem II); GO:0009768(biological_process:photosynthesis, light harvesting in photosystem I); GO:0009416(biological_process:response to light stimulus); GO:0009765(biological_process:photosynthesis, ligh…	K08912	LHCB1	map00196(Photosynthesis - antenna proteins)	ENOG410ZHBU(J:Translation, ribosomal structure and biogenesis)	ENOG410ZHBU(Chlorophyll A-B binding protein)	sp|P12333|CB2A_SPIOL(Chlorophyll a-b binding protein, chloroplastic OS=Spinacia oleracea OX=3562 PE=1 SV=1)	PF00504(Chloroa_b-bind:Chlorophyll A-B binding protein)
pink	TRINITY_DN10655_c0_g1	GO:0009535(cellular_component:chloroplast thylakoid membrane); GO:0016021(cellular_component:integral component of membrane); GO:0009536(cellular_component:plastid)				ENOG410Y0RG(S:Function unknown)	ENOG410Y0RG(early light-induced protein)	sp|P93735|ELIP1_ARATH(Early light-induced protein 1, chloroplastic OS=Arabidopsis thaliana OX=3702 GN=ELIP1 PE=1 SV=1)	PF00504(Chloroa_b-bind:Chlorophyll A-B binding protein)
pink	TRINITY_DN10655_c1_g1
pink	TRINITY_DN10665_c1_g3
pink	TRINITY_DN1067_c0_g1	GO:0003723(molecular_function:RNA binding)	K12831	SF3B4, SAP49	map03040(Spliceosome)	ENOG410XPT4(A:RNA processing and modification)	ENOG410XPT4(Splicing factor 3B subunit 4)	sp|Q15427|SF3B4_HUMAN(Splicing factor 3B subunit 4 OS=Homo sapiens OX=9606 GN=SF3B4 PE=1 SV=1)
pink	TRINITY_DN10695_c0_g1	GO:0051252(biological_process:regulation of RNA metabolic process); GO:0047443(molecular_function:4-hydroxy-4-methyl-2-oxoglutarate aldolase activity); GO:0016829(molecular_function:lyase activity); GO:0008948(molecular_function:oxaloacetate decarboxylase activity); GO:0008428(molecular_function:ribonuclease inhibitor activity); GO:0046872(molecular_function:metal ion binding)				COG0684(H:Coenzyme transport and metabolism)	COG0684(Globally modulates RNA abundance by binding to RNase E (Rne) and regulating its endonucleolytic activity. Can modulate Rne action in a substrate-dependent manner by altering the composition of the degradosome. Modulates RNA-binding and helicase activities of the degradosome (By similarity))	sp|Q9FFE0|RRAA2_ARATH(Putative 4-hydroxy-4-methyl-2-oxoglutarate aldolase 2 OS=Arabidopsis thaliana OX=3702 GN=At5g16450 PE=1 SV=1)	PF03737(RraA-like:Aldolase/RraA)
pink	TRINITY_DN107_c0_g3
pink	TRINITY_DN1071_c0_g1					ENOG410YS9F(S:Function unknown); ENOG410YUTR(S:Function unknown)	ENOG410YS9F(-); ENOG410YUTR(-)
pink	TRINITY_DN10714_c0_g1	GO:0015969(biological_process:guanosine tetraphosphate metabolic process); GO:0008728(molecular_function:GTP diphosphokinase activity); GO:0016310(biological_process:phosphorylation); GO:0016301(molecular_function:kinase activity); GO:0005509(molecular_function:calcium ion binding); GO:0005525(molecular_function:GTP binding)	K00951	relA	map00230(Purine metabolism)	COG0317(K:Transcription); COG0317(T:Signal transduction mechanisms)	COG0317(In eubacteria ppGpp (guanosine 3'-diphosphate 5-' diphosphate) is a mediator of the stringent response that coordinates a variety of cellular activities in response to changes in nutritional abundance (By similarity)); COG0317(In eubacteria ppGpp (guanosine 3'-diphosphate 5-' diphosphate) is a mediator of the stringent response that coordinates a variety of cellular activities in response…	sp|Q6ATB4|CRSH1_ORYSJ(GTP diphosphokinase CRSH1, chloroplastic OS=Oryza sativa subsp. japonica OX=39947 GN=CRSH1 PE=1 SV=1)	PF04607(RelA_SpoT:Region found in RelA / SpoT proteins); PF13328(HD_4:HD domain); PF00036(EF-hand_1:EF hand); PF13202(EF-hand_5:EF hand); PF13499(EF-hand_7:EF-hand domain pair); PF13405(EF-hand_6:EF-hand domain)
pink	TRINITY_DN10729_c0_g1	GO:0030527(molecular_function:structural constituent of chromatin); GO:0046982(molecular_function:protein heterodimerization activity); GO:0000786(cellular_component:nucleosome); GO:0003677(molecular_function:DNA binding)	K11253	H3		COG2036(B:Chromatin structure and dynamics)	COG2036(Core component of nucleosome. Nucleosomes wrap and compact DNA into chromatin, limiting DNA accessibility to the cellular machineries which require DNA as a template. Histones thereby play a central role in transcription regulation, DNA repair, DNA replication and chromosomal stability. DNA accessibility is regulated via a complex set of post-translational modifications of histones, also …	sp|P59169|H33_ARATH(Histone H3.3 OS=Arabidopsis thaliana OX=3702 GN=HTR4 PE=1 SV=2)	PF00125(Histone:Core histone H2A/H2B/H3/H4); PF15511(CENP-T_C:Centromere kinetochore component CENP-T histone fold); PF15630(CENP-S:CENP-S protein)
pink	TRINITY_DN10740_c0_g2
pink	TRINITY_DN10741_c0_g1					COG0702(G:Carbohydrate transport and metabolism); COG0702(M:Cell wall/membrane/envelope biogenesis)	COG0702(epimerase dehydratase); COG0702(epimerase dehydratase)	sp|Q9STF2|PTA16_ARATH(Protein PLASTID TRANSCRIPTIONALLY ACTIVE 16, chloroplastic OS=Arabidopsis thaliana OX=3702 GN=PTAC16 PE=1 SV=1)
pink	TRINITY_DN10743_c0_g1	GO:0003700(molecular_function:transcription factor activity, sequence-specific DNA binding); GO:0003677(molecular_function:DNA binding)				COG5269(K:Transcription); ENOG410YUEI(K:Transcription)	COG5269(Transcription factor); ENOG410YUEI(Myb-like DNA-binding domain)	sp|Q58FS3|RAD_ANTMA(Transcription factor RADIALIS OS=Antirrhinum majus OX=4151 GN=RAD PE=1 SV=1)	PF00249(Myb_DNA-binding:Myb-like DNA-binding domain)
pink	TRINITY_DN10748_c0_g1
pink	TRINITY_DN10751_c0_g1	GO:0005737(cellular_component:cytoplasm); GO:0006952(biological_process:defense response); GO:0046872(molecular_function:metal ion binding)				COG5038(S:Function unknown); ENOG410YJA0(S:Function unknown)	COG5038(Domain-Containing protein); ENOG410YJA0(C2 domain)	sp|Q25AG5|ERG3_ORYSI(Elicitor-responsive protein 3 OS=Oryza sativa subsp. indica OX=39946 GN=ERG3 PE=2 SV=1)	PF00168(C2:C2 domain)
pink	TRINITY_DN10759_c0_g1
pink	TRINITY_DN1076_c0_g1	GO:0016567(biological_process:protein ubiquitination); GO:0016740(molecular_function:transferase activity); GO:0046872(molecular_function:metal ion binding); GO:0140096(molecular_function:catalytic activity, acting on a protein); GO:0044260(biological_process:cellular macromolecule metabolic process)	K16275	BAH, NLA		ENOG4110S99(O:Posttranslational modification, protein turnover, chaperones)	ENOG4110S99(E3 ubiquitin-protein ligase BAH1-like)	sp|A2XK56|BAHL1_ORYSI(Probable E3 ubiquitin-protein ligase BAH1-like 1 OS=Oryza sativa subsp. indica OX=39946 GN=OsI_12825 PE=3 SV=1)	PF03105(SPX:SPX domain); PF13445(zf-RING_UBOX:RING-type zinc-finger); PF13920(zf-C3HC4_3:Zinc finger, C3HC4 type (RING finger)); PF14634(zf-RING_5:zinc-RING finger domain); PF00097(zf-C3HC4:Zinc finger, C3HC4 type (RING finger)); PF13639(zf-RING_2:Ring finger domain); PF13923(zf-C3HC4_2:Zinc finger, C3HC4 type (RING finger))
pink	TRINITY_DN10766_c0_g1	GO:0016021(cellular_component:integral component of membrane); GO:0008270(molecular_function:zinc ion binding)				COG5183(O:Posttranslational modification, protein turnover, chaperones)	COG5183((Membrane-Associated Ring finger (C3HC4)))		PF12906(RINGv:RING-variant domain)
pink	TRINITY_DN1077_c0_g1	GO:0046658(cellular_component:anchored component of plasma membrane); GO:0046872(molecular_function:metal ion binding); GO:0009055(molecular_function:electron carrier activity)				ENOG410YPS7(S:Function unknown)	ENOG410YPS7(Basic blue)	sp|P60496|BABL_LILLO(Chemocyanin OS=Lilium longiflorum OX=4690 PE=1 SV=1)	PF02298(Cu_bind_like:Plastocyanin-like domain)
pink	TRINITY_DN10771_c0_g1	GO:0009535(cellular_component:chloroplast thylakoid membrane); GO:0016168(molecular_function:chlorophyll binding); GO:0009522(cellular_component:photosystem I); GO:0009523(cellular_component:photosystem II); GO:0009768(biological_process:photosynthesis, light harvesting in photosystem I); GO:0009416(biological_process:response to light stimulus); GO:0009765(biological_process:photosynthesis, ligh…	K14172	LHCB7	map00196(Photosynthesis - antenna proteins)	ENOG410YIPW(S:Function unknown)	ENOG410YIPW(Chlorophyll A-B binding protein)	sp|Q9C9K1|CB7_ARATH(Chlorophyll a-b binding protein 7, chloroplastic OS=Arabidopsis thaliana OX=3702 GN=LHCB7 PE=2 SV=1)	PF00504(Chloroa_b-bind:Chlorophyll A-B binding protein)
pink	TRINITY_DN10798_c0_g1	GO:0005634(cellular_component:nucleus); GO:0016020(cellular_component:membrane); GO:0031145(biological_process:anaphase-promoting complex-dependent catabolic process); GO:1905786(biological_process:positive regulation of anaphase-promoting complex-dependent catabolic process); GO:0097027(molecular_function:ubiquitin-protein transferase activator activity); GO:0051301(biological_process:cell divis…	K03363	CDC20	map04120(Ubiquitin mediated proteolysis)	ENOG410XQ8I(D:Cell cycle control, cell division, chromosome partitioning)	ENOG410XQ8I(Cell division cycle 20)	sp|Q9SZA4|CDC21_ARATH(Cell division cycle 20.1, cofactor of APC complex OS=Arabidopsis thaliana OX=3702 GN=CDC20-1 PE=1 SV=1)	PF00400(WD40:WD domain, G-beta repeat); PF12894(ANAPC4_WD40:Anaphase-promoting complex subunit 4 WD40 domain); PF16529(Ge1_WD40:WD40 region of Ge1, enhancer of mRNA-decapping protein)
pink	TRINITY_DN10813_c0_g1	GO:0005975(biological_process:carbohydrate metabolic process); GO:0004564(molecular_function:beta-fructofuranosidase activity); GO:0004553(molecular_function:hydrolase activity, hydrolyzing O-glycosyl compounds)	K01193	INV, sacA	map00500(Starch and sucrose metabolism); map00052(Galactose metabolism)	COG1621(G:Carbohydrate transport and metabolism)	COG1621(Hydrolase)	sp|P26792|INV1_DAUCA(Beta-fructofuranosidase, insoluble isoenzyme 1 OS=Daucus carota OX=4039 GN=INV1 PE=1 SV=1)	PF00251(Glyco_hydro_32N:Glycosyl hydrolases family 32 N-terminal domain); PF08244(Glyco_hydro_32C:Glycosyl hydrolases family 32 C terminal)
pink	TRINITY_DN10817_c0_g1	GO:2000012(biological_process:regulation of auxin polar transport); GO:0009630(biological_process:gravitropism)				ENOG410YP4N(S:Function unknown)	ENOG410YP4N(-)	sp|Q2R435|LAZY1_ORYSJ(Protein LAZY 1 OS=Oryza sativa subsp. japonica OX=39947 GN=LA1 PE=2 SV=2)
pink	TRINITY_DN10840_c0_g1
pink	TRINITY_DN10842_c0_g1					ENOG4111VHH(S:Function unknown)	ENOG4111VHH(expressed protein)		PF07797(DUF1639:Protein of unknown function (DUF1639))
pink	TRINITY_DN10845_c0_g1					ENOG410YFIR(S:Function unknown)	ENOG410YFIR(-)
pink	TRINITY_DN10850_c0_g1	GO:0005737(cellular_component:cytoplasm); GO:0051607(biological_process:defense response to virus); GO:0035194(biological_process:posttranscriptional gene silencing by RNA); GO:1990904(cellular_component:ribonucleoprotein complex); GO:0004521(molecular_function:endoribonuclease activity); GO:0003723(molecular_function:RNA binding); GO:0003676(molecular_function:nucleic acid binding); GO:0031047(b…	K11593	ELF2C, AGO		ENOG410XP07(J:Translation, ribosomal structure and biogenesis)	ENOG410XP07(eukaryotic translation initiation factor 2c)	sp|Q852N2|AGO13_ORYSJ(Protein argonaute 13 OS=Oryza sativa subsp. japonica OX=39947 GN=AGO13 PE=2 SV=1)
pink	TRINITY_DN10860_c0_g1					ENOG4111T7V(S:Function unknown)	ENOG4111T7V(UPF0548 protein)	sp|Q8GXB1|U548_ARATH(UPF0548 protein At2g17695 OS=Arabidopsis thaliana OX=3702 GN=At2g17695 PE=2 SV=1)	PF09348(DUF1990:Domain of unknown function (DUF1990))
pink	TRINITY_DN10866_c0_g1	GO:0005840(cellular_component:ribosome); GO:0022625(cellular_component:cytosolic large ribosomal subunit); GO:1990904(cellular_component:ribonucleoprotein complex); GO:0003735(molecular_function:structural constituent of ribosome); GO:0022618(biological_process:ribonucleoprotein complex assembly); GO:0006412(biological_process:translation)	K02923	RP-L38e, RPL38	map03010(Ribosome)	ENOG4112229(J:Translation, ribosomal structure and biogenesis)	ENOG4112229(Ribosomal protein L38)	sp|O22860|RL38_ARATH(60S ribosomal protein L38 OS=Arabidopsis thaliana OX=3702 GN=RPL38A PE=3 SV=1)	PF01781(Ribosomal_L38e:Ribosomal L38e protein family)
pink	TRINITY_DN1087_c0_g1	GO:0006468(biological_process:protein phosphorylation); GO:0016021(cellular_component:integral component of membrane); GO:0005524(molecular_function:ATP binding); GO:0004672(molecular_function:protein kinase activity)				COG0515(T:Signal transduction mechanisms)	COG0515(Serine Threonine protein kinase)	sp|Q9SJG2|Y2296_ARATH(Probable receptor-like protein kinase At2g42960 OS=Arabidopsis thaliana OX=3702 GN=At2g42960 PE=3 SV=1)	PF00069(Pkinase:Protein kinase domain); PF07714(PK_Tyr_Ser-Thr:Protein tyrosine and serine/threonine kinase)
pink	TRINITY_DN10872_c0_g1	GO:0016021(cellular_component:integral component of membrane)				ENOG410Y7HK(S:Function unknown)	ENOG410Y7HK(-)
pink	TRINITY_DN10892_c0_g1	GO:0016021(cellular_component:integral component of membrane)	K11714	RGXT		ENOG410YT39(S:Function unknown)	ENOG410YT39(-)
pink	TRINITY_DN10897_c0_g2
pink	TRINITY_DN109_c1_g1	GO:0016021(cellular_component:integral component of membrane); GO:0055085(biological_process:transmembrane transport)	K15113	SLC25A28_37, MFRN		ENOG410XNT2(O:Posttranslational modification, protein turnover, chaperones)	ENOG410XNT2(solute carrier family 25 (mitochondrial iron transporter), member)	sp|Q55DY8|MFRN_DICDI(Mitoferrin OS=Dictyostelium discoideum OX=44689 GN=mcfF PE=3 SV=1)	PF00153(Mito_carr:Mitochondrial carrier protein)
pink	TRINITY_DN10906_c0_g2
pink	TRINITY_DN10914_c0_g1	GO:0046872(molecular_function:metal ion binding)				COG2608(S:Function unknown)	COG2608(heavy metal transport detoxification protein)	sp|A2RVM8|HIP37_ARATH(Heavy metal-associated isoprenylated plant protein 37 OS=Arabidopsis thaliana OX=3702 GN=HIPP37 PE=2 SV=1)	PF00403(HMA:Heavy-metal-associated domain)
pink	TRINITY_DN10924_c0_g1	GO:0042372(biological_process:phylloquinone biosynthetic process); GO:0052624(molecular_function:2-phytyl-1,4-naphthoquinone methyltransferase activity); GO:0032259(biological_process:methylation); GO:0009507(cellular_component:chloroplast)	K23095	MENG, menG	map00130(Ubiquinone and other terpenoid-quinone biosynthesis)	COG2226(H:Coenzyme transport and metabolism)	COG2226(Methyltransferase required for the conversion of demethylmenaquinone (DMKH2) to menaquinone (MKH2))	sp|Q3ED65|MENG_ARATH(2-phytyl-1,4-beta-naphthoquinone methyltransferase, chloroplastic OS=Arabidopsis thaliana OX=3702 GN=MENG PE=1 SV=2)	PF01209(Ubie_methyltran:ubiE/COQ5 methyltransferase family); PF13649(Methyltransf_25:Methyltransferase domain); PF08241(Methyltransf_11:Methyltransferase domain); PF13847(Methyltransf_31:Methyltransferase domain); PF08242(Methyltransf_12:Methyltransferase domain); PF13489(Methyltransf_23:Methyltransferase domain); PF01135(PCMT:Protein-L-isoaspartate(D-aspartate) O-methyltransferase (PCMT)); PF070…
pink	TRINITY_DN10946_c0_g1	GO:0008017(molecular_function:microtubule binding); GO:0007018(biological_process:microtubule-based movement); GO:0007019(biological_process:microtubule depolymerization); GO:0005524(molecular_function:ATP binding); GO:0005874(cellular_component:microtubule); GO:0003777(molecular_function:microtubule motor activity)	K10393	KIF2_24, MCAK		COG5059(Z:Cytoskeleton)	COG5059(Kinesin family member)	sp|B9EY52|KN13B_ORYSJ(Kinesin-like protein KIN-13B OS=Oryza sativa subsp. japonica OX=39947 GN=KIN13B PE=2 SV=2)	PF00225(Kinesin:Kinesin motor domain); PF16796(Microtub_bd:Microtubule binding)
pink	TRINITY_DN10946_c0_g2	GO:0008017(molecular_function:microtubule binding); GO:0007018(biological_process:microtubule-based movement); GO:0005524(molecular_function:ATP binding); GO:0005874(cellular_component:microtubule); GO:0003777(molecular_function:microtubule motor activity); GO:1903338(biological_process:regulation of cell wall organization or biogenesis)	K10393	KIF2_24, MCAK		COG5059(Z:Cytoskeleton)	COG5059(Kinesin family member)	sp|Q940Y8|KN13B_ARATH(Kinesin-like protein KIN-13B OS=Arabidopsis thaliana OX=3702 GN=KIN13B PE=1 SV=1)
pink	TRINITY_DN10948_c0_g1	GO:0003723(molecular_function:RNA binding)
pink	TRINITY_DN10950_c0_g4
pink	TRINITY_DN10951_c0_g1	GO:0008017(molecular_function:microtubule binding); GO:0007018(biological_process:microtubule-based movement); GO:0005524(molecular_function:ATP binding); GO:0015031(biological_process:protein transport); GO:0005874(cellular_component:microtubule); GO:0016021(cellular_component:integral component of membrane); GO:0003777(molecular_function:microtubule motor activity)	K10406	KIFC2_3		COG5059(Z:Cytoskeleton)	COG5059(Kinesin family member)	sp|Q75HV1|KN14J_ORYSJ(Kinesin-like protein KIN-14J OS=Oryza sativa subsp. japonica OX=39947 GN=KIN14J PE=2 SV=1)	PF00225(Kinesin:Kinesin motor domain)
pink	TRINITY_DN1096_c0_g1	GO:0005634(cellular_component:nucleus)				ENOG41116RU(S:Function unknown); ENOG411178N(S:Function unknown)	ENOG41116RU(light-dependent short hypocotyls 1); ENOG411178N(Protein of unknown function (DUF640))	sp|A2YG32|G1L2_ORYSI(Protein G1-like2 OS=Oryza sativa subsp. indica OX=39946 GN=OsI_24078 PE=3 SV=1)
pink	TRINITY_DN10966_c0_g1	GO:0016021(cellular_component:integral component of membrane); GO:0005886(cellular_component:plasma membrane)				ENOG410ZRZJ(S:Function unknown); ENOG411084D(S:Function unknown)	ENOG410ZRZJ(CASP-like protein); ENOG411084D(Domain of unknown function (DUF588))	sp|B9N2D0|CSPLK_POPTR(CASP-like protein 1C2 OS=Populus trichocarpa OX=3694 GN=POPTR_0019s13170g PE=2 SV=1)	PF04535(CASP_dom:Casparian strip membrane protein domain)
pink	TRINITY_DN10967_c0_g1	GO:0006004(biological_process:fucose metabolic process); GO:0016021(cellular_component:integral component of membrane); GO:0016740(molecular_function:transferase activity); GO:0016757(molecular_function:transferase activity, transferring glycosyl groups)				ENOG410ZGHX(S:Function unknown)	ENOG410ZGHX(DUF246 domain-containing protein)	sp|F4HSU3|OFUT6_ARATH(O-fucosyltransferase 6 OS=Arabidopsis thaliana OX=3702 GN=OFUT6 PE=2 SV=1)	PF10250(O-FucT:GDP-fucose protein O-fucosyltransferase)
pink	TRINITY_DN10982_c0_g1	GO:0015074(biological_process:DNA integration); GO:0008270(molecular_function:zinc ion binding); GO:0003676(molecular_function:nucleic acid binding)				COG2801(L:Replication, recombination and repair); ENOG410XS4D(S:Function unknown)	COG2801(Retrotransposon protein); ENOG410XS4D(Retrotransposon protein)	sp|P10978|POLX_TOBAC(Retrovirus-related Pol polyprotein from transposon TNT 1-94 OS=Nicotiana tabacum OX=4097 PE=2 SV=1)	PF07727(RVT_2:Reverse transcriptase (RNA-dependent DNA polymerase)); PF14223(Retrotran_gag_2:gag-polypeptide of LTR copia-type); PF00665(rve:Integrase core domain); PF13976(gag_pre-integrs:GAG-pre-integrase domain); PF00098(zf-CCHC:Zinc knuckle); PF13683(rve_3:Integrase core domain)
pink	TRINITY_DN10984_c0_g1					ENOG410YE21(S:Function unknown)	ENOG410YE21(interactor of constitutive active rops)	sp|Q9ZQC5|ICR2_ARATH(Interactor of constitutive active ROPs 2, chloroplastic OS=Arabidopsis thaliana OX=3702 GN=ICR2 PE=1 SV=1)
pink	TRINITY_DN10989_c0_g1	GO:0009733(biological_process:response to auxin)	K14488	SAUR	map04075(Plant hormone signal transduction)	ENOG410YUJ0(S:Function unknown)	ENOG410YUJ0(Auxin responsive protein)	sp|Q9SGU2|SAU71_ARATH(Auxin-responsive protein SAUR71 OS=Arabidopsis thaliana OX=3702 GN=SAUR71 PE=2 SV=1)	PF02519(Auxin_inducible:Auxin responsive protein)
pink	TRINITY_DN10997_c0_g1	GO:0016021(cellular_component:integral component of membrane); GO:0005886(cellular_component:plasma membrane)				ENOG4111G6Y(S:Function unknown)	ENOG4111G6Y(-)		PF13396(PLDc_N:Phospholipase_D-nuclease N-terminal)
pink	TRINITY_DN11_c0_g1					ENOG410YA3N(S:Function unknown)	ENOG410YA3N(lob domain-containing protein)	sp|Q9SRV3|LBD20_ARATH(LOB domain-containing protein 20 OS=Arabidopsis thaliana OX=3702 GN=LBD20 PE=2 SV=1)
pink	TRINITY_DN11016_c1_g2	GO:0003700(molecular_function:transcription factor activity, sequence-specific DNA binding); GO:0046983(molecular_function:protein dimerization activity)				ENOG411216Z(K:Transcription)	ENOG411216Z(Transcription factor)	sp|Q9LEZ3|BIM1_ARATH(Transcription factor BIM1 OS=Arabidopsis thaliana OX=3702 GN=BIM1 PE=1 SV=2)	PF00010(HLH:Helix-loop-helix DNA-binding domain)
pink	TRINITY_DN11023_c0_g1
pink	TRINITY_DN11031_c0_g1	GO:0004497(molecular_function:monooxygenase activity); GO:0016021(cellular_component:integral component of membrane); GO:0005789(cellular_component:endoplasmic reticulum membrane); GO:0009924(molecular_function:octadecanal decarbonylase activity); GO:0005506(molecular_function:iron ion binding); GO:0016491(molecular_function:oxidoreductase activity); GO:1990465(molecular_function:aldehyde oxygena…	K14424	SMO2	map00100(Steroid biosynthesis)	COG3000(I:Lipid transport and metabolism)	COG3000(fatty acid hydroxylase)	sp|B8BIM2|GLO1B_ORYSI(Very-long-chain aldehyde decarbonylase GL1-11 OS=Oryza sativa subsp. indica OX=39946 GN=GL1-11 PE=3 SV=1)	PF04116(FA_hydroxylase:Fatty acid hydroxylase)
pink	TRINITY_DN11044_c0_g2	GO:0015297(molecular_function:antiporter activity); GO:0000160(biological_process:phosphorelay signal transduction system); GO:0016020(cellular_component:membrane); GO:0042910(molecular_function:xenobiotic transporter activity); GO:1990961(biological_process:drug transmembrane export); GO:0043086(biological_process:negative regulation of catalytic activity)				ENOG411259T(S:Function unknown); ENOG4111C45(S:Function unknown)	ENOG411259T(Polyketide cyclase / dehydrase and lipid transport); ENOG4111C45(Polyketide cyclase / dehydrase and lipid transport)	sp|P59082|LFS_ALLCE(Lachrymatory-factor synthase OS=Allium cepa OX=4679 GN=LFS PE=1 SV=1)	PF10604(Polyketide_cyc2:Polyketide cyclase / dehydrase and lipid transport)
pink	TRINITY_DN11055_c0_g1	GO:0005737(cellular_component:cytoplasm); GO:0003746(molecular_function:translation elongation factor activity)	K02356	efp		COG0231(J:Translation, ribosomal structure and biogenesis)	COG0231(Involved in peptide bond synthesis. Stimulates efficient translation and peptide-bond synthesis on native or reconstituted 70S ribosomes in vitro. Probably functions indirectly by altering the affinity of the ribosome for aminoacyl-tRNA, thus increasing their reactivity as acceptors for peptidyl transferase (By similarity))	sp|Q54760|EFP_SYNE7(Elongation factor P OS=Synechococcus elongatus (strain PCC 7942 / FACHB-805) OX=1140 GN=efp PE=3 SV=1)	PF09285(Elong-fact-P_C:Elongation factor P, C-terminal); PF08207(EFP_N:Elongation factor P (EF-P) KOW-like domain); PF01132(EFP:Elongation factor P (EF-P) OB domain)
pink	TRINITY_DN1106_c0_g1	GO:0005794(cellular_component:Golgi apparatus); GO:0006644(biological_process:phospholipid metabolic process); GO:0047498(molecular_function:calcium-dependent phospholipase A2 activity); GO:0005543(molecular_function:phospholipid binding); GO:0050482(biological_process:arachidonic acid secretion); GO:0016042(biological_process:lipid catabolic process); GO:0005576(cellular_component:extracellular …	K01047	PLA2G, SPLA2	map00565(Ether lipid metabolism); map00564(Glycerophospholipid metabolism); map00592(alpha-Linolenic acid metabolism); map00591(Linoleic acid metabolism); map00590(Arachidonic acid metabolism)	ENOG410YKKM(I:Lipid transport and metabolism)	ENOG410YKKM(Phospholipase A2)	sp|Q8S8N6|PLA2A_ARATH(Phospholipase A2-alpha OS=Arabidopsis thaliana OX=3702 GN=PLA2-ALPHA PE=1 SV=1)
pink	TRINITY_DN1106_c0_g2	GO:0006644(biological_process:phospholipid metabolic process); GO:0050482(biological_process:arachidonic acid secretion); GO:0016042(biological_process:lipid catabolic process); GO:0005576(cellular_component:extracellular region); GO:0005509(molecular_function:calcium ion binding); GO:0004623(molecular_function:phospholipase A2 activity)	K01047	PLA2G, SPLA2	map00565(Ether lipid metabolism); map00564(Glycerophospholipid metabolism); map00592(alpha-Linolenic acid metabolism); map00591(Linoleic acid metabolism); map00590(Arachidonic acid metabolism)	ENOG410YKKM(I:Lipid transport and metabolism)	ENOG410YKKM(Phospholipase A2)	sp|Q8S8N6|PLA2A_ARATH(Phospholipase A2-alpha OS=Arabidopsis thaliana OX=3702 GN=PLA2-ALPHA PE=1 SV=1)	PF00068(Phospholip_A2_1:Phospholipase A2)
pink	TRINITY_DN11062_c0_g1	GO:0030145(molecular_function:manganese ion binding); GO:0070006(molecular_function:metalloaminopeptidase activity)	K01262	pepP		COG0006(E:Amino acid transport and metabolism)	COG0006(peptidase M24)	sp|F4HZG9|ICP55_ARATH(Intermediate cleaving peptidase 55, mitochondrial OS=Arabidopsis thaliana OX=3702 GN=ICP55 PE=1 SV=1)	PF00557(Peptidase_M24:Metallopeptidase family M24); PF05195(AMP_N:Aminopeptidase P, N-terminal domain)
pink	TRINITY_DN11075_c0_g1	GO:0110165(cellular_component:cellular anatomical entity)	K06085	SSX2IP, ADIP		ENOG410XWZ9(S:Function unknown)	ENOG410XWZ9(cell adhesion)	sp|Q9Y2D8|ADIP_HUMAN(Afadin- and alpha-actinin-binding protein OS=Homo sapiens OX=9606 GN=SSX2IP PE=1 SV=3)	PF11559(ADIP:Afadin- and alpha -actinin-Binding)
pink	TRINITY_DN11085_c0_g2					ENOG410YV8N(S:Function unknown)	ENOG410YV8N(-)
pink	TRINITY_DN11090_c0_g1	GO:0022857(molecular_function:transmembrane transporter activity); GO:0016020(cellular_component:membrane); GO:0016021(cellular_component:integral component of membrane); GO:0071916(molecular_function:dipeptide transmembrane transporter activity); GO:0042937(molecular_function:tripeptide transporter activity)	K14638	SLC15A3_4, PHT		COG3104(E:Amino acid transport and metabolism)	COG3104(transporter)	sp|Q0WP01|PTR9_ARATH(Protein NRT1/ PTR FAMILY 5.10 OS=Arabidopsis thaliana OX=3702 GN=NPF5.10 PE=2 SV=1)
pink	TRINITY_DN11093_c0_g1	GO:0016021(cellular_component:integral component of membrane); GO:0005746(cellular_component:mitochondrial respiratory chain)				ENOG410YTGP(O:Posttranslational modification, protein turnover, chaperones)	ENOG410YTGP(Cytochrome c oxidase subunit)	sp|Q9SXX7|COX5C_ORYSJ(Cytochrome c oxidase subunit 5C OS=Oryza sativa subsp. japonica OX=39947 GN=COX5C PE=3 SV=3)
pink	TRINITY_DN11094_c0_g1					ENOG410YWAU(S:Function unknown)	ENOG410YWAU(-)
pink	TRINITY_DN11095_c0_g1					ENOG410Y9MU(S:Function unknown)	ENOG410Y9MU(remorin C-terminal domain containing protein)		PF03763(Remorin_C:Remorin, C-terminal region)
pink	TRINITY_DN11098_c0_g1	GO:0005737(cellular_component:cytoplasm); GO:0043565(molecular_function:sequence-specific DNA binding); GO:0005634(cellular_component:nucleus); GO:0004521(molecular_function:endoribonuclease activity); GO:0003723(molecular_function:RNA binding)				COG2178(J:Translation, ribosomal structure and biogenesis)	COG2178(translin)	sp|Q9JHB5|TSNAX_RAT(Translin-associated protein X OS=Rattus norvegicus OX=10116 GN=Tsnax PE=1 SV=1)	PF01997(Translin:Translin family)
pink	TRINITY_DN11105_c0_g1	GO:0005506(molecular_function:iron ion binding); GO:0016705(molecular_function:oxidoreductase activity, acting on paired donors, with incorporation or reduction of molecular oxygen); GO:0016021(cellular_component:integral component of membrane); GO:0004497(molecular_function:monooxygenase activity); GO:0020037(molecular_function:heme binding)				COG2124(Q:Secondary metabolites biosynthesis, transport and catabolism)	COG2124(Cytochrome p450)	sp|A0A068Q721|C7113_PRUMU(Cytochrome P450 71AP13 OS=Prunus mume OX=102107 GN=CYP71AP13 PE=2 SV=1)	PF00067(p450:Cytochrome P450)
pink	TRINITY_DN11108_c1_g2	GO:0044238(biological_process:primary metabolic process); GO:0016740(molecular_function:transferase activity); GO:0044260(biological_process:cellular macromolecule metabolic process)				COG0666(S:Function unknown)	COG0666(Ankyrin Repeat)	sp|Q94B55|XB31_ARATH(Putative E3 ubiquitin-protein ligase XBAT31 OS=Arabidopsis thaliana OX=3702 GN=XBAT31 PE=2 SV=1)	PF13857(Ank_5:Ankyrin repeats (many copies)); PF00023(Ank:Ankyrin repeat); PF13606(Ank_3:Ankyrin repeat)
pink	TRINITY_DN11114_c0_g2	GO:0031124(biological_process:mRNA 3'-end processing); GO:0051731(molecular_function:polynucleotide 5'-hydroxyl-kinase activity); GO:0005849(cellular_component:mRNA cleavage factor complex); GO:0005524(molecular_function:ATP binding)	K14399	CLP1, HERB	map03015(mRNA surveillance pathway)	COG5623(A:RNA processing and modification)	COG5623(Required for endonucleolytic cleavage during polyadenylation-dependent pre-mRNA 3'-end formation (By similarity))	sp|Q9SR06|CLP1_ARATH(Protein CLP1 homolog OS=Arabidopsis thaliana OX=3702 GN=CLPS3 PE=1 SV=1)	PF16575(CLP1_P:mRNA cleavage and polyadenylation factor CLP1 P-loop); PF06807(Clp1:Pre-mRNA cleavage complex II protein Clp1); PF16573(CLP1_N:N-terminal beta-sandwich domain of polyadenylation factor)
pink	TRINITY_DN11131_c0_g1
pink	TRINITY_DN11145_c0_g3
pink	TRINITY_DN11147_c0_g1	GO:0005737(cellular_component:cytoplasm); GO:0047334(molecular_function:diphosphate-fructose-6-phosphate 1-phosphotransferase activity); GO:0005524(molecular_function:ATP binding); GO:0003872(molecular_function:6-phosphofructokinase activity); GO:0046872(molecular_function:metal ion binding); GO:0006002(biological_process:fructose 6-phosphate metabolic process)	K00895	pfp, PFP	map00010(Glycolysis / Gluconeogenesis); map00030(Pentose phosphate pathway); map00051(Fructose and mannose metabolism)	COG0205(G:Carbohydrate transport and metabolism)	COG0205(phosphohexokinase)	sp|Q41140|PFPA_RICCO(Pyrophosphate--fructose 6-phosphate 1-phosphotransferase subunit alpha OS=Ricinus communis OX=3988 GN=PFP-ALPHA PE=3 SV=1)	PF00365(PFK:Phosphofructokinase)
pink	TRINITY_DN11156_c0_g1	GO:0016021(cellular_component:integral component of membrane); GO:0015995(biological_process:chlorophyll biosynthetic process); GO:0046408(molecular_function:chlorophyll synthetase activity)	K04040	chlG, bchG	map00860(Porphyrin and chlorophyll metabolism)	COG0382(H:Coenzyme transport and metabolism)	COG0382(Synthesis of 3-octaprenyl-4-hydroxybenzoate (By similarity))	sp|Q5W6H5|CHLG_ORYSJ(Chlorophyll synthase, chloroplastic OS=Oryza sativa subsp. japonica OX=39947 GN=CHLG PE=2 SV=1)	PF01040(UbiA:UbiA prenyltransferase family)
pink	TRINITY_DN11157_c0_g1					ENOG410ZT2W(S:Function unknown)	ENOG410ZT2W(F-box protein)	sp|Q9SAC4|FB2_ARATH(F-box protein At1g10780 OS=Arabidopsis thaliana OX=3702 GN=At1g10780 PE=2 SV=1)	PF12937(F-box-like:F-box-like)
pink	TRINITY_DN11163_c0_g1
pink	TRINITY_DN11163_c1_g1
pink	TRINITY_DN11163_c1_g2
pink	TRINITY_DN11163_c1_g3
pink	TRINITY_DN11170_c0_g1	GO:0016209(molecular_function:antioxidant activity)				ENOG4111JPR(O:Posttranslational modification, protein turnover, chaperones)	ENOG4111JPR(AhpC/TSA family)	sp|Q58CY6|PXL2B_BOVIN(Prostamide/prostaglandin F synthase OS=Bos taurus OX=9913 GN=PRXL2B PE=2 SV=1)	PF13911(AhpC-TSA_2:AhpC/TSA antioxidant enzyme); PF00578(AhpC-TSA:AhpC/TSA family)
pink	TRINITY_DN11180_c0_g1					ENOG410Z77G(S:Function unknown)	ENOG410Z77G(-)
pink	TRINITY_DN11183_c0_g1	GO:0016021(cellular_component:integral component of membrane)				ENOG4111AKA(S:Function unknown)	ENOG4111AKA(-)	sp|Q0J9V6|Y4294_ORYSJ(Uncharacterized protein Os04g0629400 OS=Oryza sativa subsp. japonica OX=39947 GN=Os04g0629400 PE=2 SV=2)
pink	TRINITY_DN11194_c0_g1					ENOG410ZJ6F(S:Function unknown)	ENOG410ZJ6F(chromosome 7 open reading frame 25)
pink	TRINITY_DN11194_c1_g1					ENOG410ZJ6F(S:Function unknown)	ENOG410ZJ6F(chromosome 7 open reading frame 25)	sp|Q803H0|CG025_DANRE(UPF0415 protein C7orf25 homolog OS=Danio rerio OX=7955 GN=zgc:55781 PE=2 SV=1)	PF07000(DUF1308:Protein of unknown function (DUF1308))
pink	TRINITY_DN11197_c0_g1					ENOG410YTTI(S:Function unknown)	ENOG410YTTI(-)
pink	TRINITY_DN11197_c1_g1
pink	TRINITY_DN11214_c0_g1	GO:0005737(cellular_component:cytoplasm); GO:0016559(biological_process:peroxisome fission); GO:0005777(cellular_component:peroxisome); GO:0008017(molecular_function:microtubule binding); GO:0016020(cellular_component:membrane); GO:0003924(molecular_function:GTPase activity); GO:0009507(cellular_component:chloroplast); GO:0005874(cellular_component:microtubule); GO:0005525(molecular_function:GTP …				COG0699(S:Function unknown)	COG0699(Dynamin family)	sp|Q84N64|ARC5_ARATH(Dynamin-like protein ARC5 OS=Arabidopsis thaliana OX=3702 GN=ARC5 PE=1 SV=2)	PF00350(Dynamin_N:Dynamin family); PF01926(MMR_HSR1:50S ribosome-binding GTPase)
pink	TRINITY_DN11216_c1_g1
pink	TRINITY_DN11221_c0_g1
pink	TRINITY_DN11246_c0_g1	GO:0006508(biological_process:proteolysis); GO:0004190(molecular_function:aspartic-type endopeptidase activity)				ENOG410XNV7(O:Posttranslational modification, protein turnover, chaperones)	ENOG410XNV7(aspartic)	sp|O04496|AED3_ARATH(Aspartyl protease AED3 OS=Arabidopsis thaliana OX=3702 GN=AED3 PE=1 SV=1)	PF14543(TAXi_N:Xylanase inhibitor N-terminal); PF14541(TAXi_C:Xylanase inhibitor C-terminal); PF00026(Asp:Eukaryotic aspartyl protease)
pink	TRINITY_DN11249_c0_g1
pink	TRINITY_DN11255_c1_g1
pink	TRINITY_DN1126_c0_g1
pink	TRINITY_DN11260_c0_g1	GO:0015074(biological_process:DNA integration); GO:0004386(molecular_function:helicase activity); GO:0008270(molecular_function:zinc ion binding); GO:0003676(molecular_function:nucleic acid binding); GO:0004519(molecular_function:endonuclease activity)				COG2801(L:Replication, recombination and repair); ENOG410Z7KJ(S:Function unknown)	COG2801(Retrotransposon protein); ENOG410Z7KJ(-)	sp|P10978|POLX_TOBAC(Retrovirus-related Pol polyprotein from transposon TNT 1-94 OS=Nicotiana tabacum OX=4097 PE=2 SV=1)
pink	TRINITY_DN1128_c0_g1	GO:0016021(cellular_component:integral component of membrane)				ENOG410ZNXM(S:Function unknown)	ENOG410ZNXM(-)	sp|Q9FZ45|Y1686_ARATH(Uncharacterized membrane protein At1g16860 OS=Arabidopsis thaliana OX=3702 GN=At1g16860 PE=1 SV=1)
pink	TRINITY_DN11282_c0_g1	GO:0005743(cellular_component:mitochondrial inner membrane); GO:0016021(cellular_component:integral component of membrane)	K14998	SURF1, SHY1		COG3346(S:Function unknown)	COG3346(Surfeit locus 1 family protein)	sp|Q9SE51|SURF1_ARATH(Surfeit locus protein 1 OS=Arabidopsis thaliana OX=3702 GN=SURF1 PE=2 SV=1)	PF02104(SURF1:SURF1 family)
pink	TRINITY_DN11284_c0_g1	GO:0005634(cellular_component:nucleus); GO:0016791(molecular_function:phosphatase activity)	K17616	CTDSPL2		COG5190(K:Transcription)	COG5190(CTD (Carboxy-terminal domain, RNA polymerase II, polypeptide A))	sp|A4QNX6|CTL2B_DANRE(CTD small phosphatase-like protein 2-B OS=Danio rerio OX=7955 GN=ctdspl2b PE=2 SV=1)	PF03031(NIF:NLI interacting factor-like phosphatase)
pink	TRINITY_DN11286_c0_g2	GO:0003700(molecular_function:transcription factor activity, sequence-specific DNA binding); GO:0005634(cellular_component:nucleus); GO:0003677(molecular_function:DNA binding)	K09286	EREBP		ENOG410YQNQ(K:Transcription); ENOG410ZNW8(K:Transcription)	ENOG410YQNQ(ethylene mediated signaling pathway); ENOG410ZNW8(ethylene-responsive transcription factor 3-like)	sp|Q9SXS8|ERF3_TOBAC(Ethylene-responsive transcription factor 3 OS=Nicotiana tabacum OX=4097 GN=ERF3 PE=2 SV=1)	PF00847(AP2:AP2 domain)
pink	TRINITY_DN11305_c0_g1	GO:0006355(biological_process:regulation of transcription, DNA-templated); GO:0005634(cellular_component:nucleus); GO:0009734(biological_process:auxin-activated signaling pathway)	K14484	IAA	map04075(Plant hormone signal transduction)	ENOG410YI31(K:Transcription)	ENOG410YI31(Aux IAA proteins are short-lived transcriptional factors that function as repressors of early auxin response genes at low auxin concentrations)	sp|Q6H543|IAA7_ORYSJ(Auxin-responsive protein IAA7 OS=Oryza sativa subsp. japonica OX=39947 GN=IAA7 PE=2 SV=1)	PF02309(AUX_IAA:AUX/IAA family)
pink	TRINITY_DN11316_c1_g2	GO:0003735(molecular_function:structural constituent of ribosome); GO:1990904(cellular_component:ribonucleoprotein complex); GO:0006412(biological_process:translation); GO:0005840(cellular_component:ribosome)	K02966	RP-S19e, RPS19	map03010(Ribosome)	COG2238(J:Translation, ribosomal structure and biogenesis)	COG2238(Ribosomal protein)	sp|Q9SGA6|RS191_ARATH(40S ribosomal protein S19-1 OS=Arabidopsis thaliana OX=3702 GN=RPS19A PE=2 SV=1)	PF01090(Ribosomal_S19e:Ribosomal protein S19e)
pink	TRINITY_DN11323_c1_g2	GO:0000339(molecular_function:RNA cap binding); GO:0045292(biological_process:mRNA cis splicing, via spliceosome); GO:0005846(cellular_component:nuclear cap binding complex); GO:0005634(cellular_component:nucleus); GO:0000398(biological_process:mRNA splicing, via spliceosome)	K12883	NCBP2, CBP20	map03013(RNA transport); map03015(mRNA surveillance pathway); map03040(Spliceosome)	ENOG4111FJQ(A:RNA processing and modification)	ENOG4111FJQ(Nuclear cap-binding protein subunit)	sp|Q84L14|NCBP2_ORYSJ(Nuclear cap-binding protein subunit 2 OS=Oryza sativa subsp. japonica OX=39947 GN=CBP20 PE=2 SV=1)	PF00076(RRM_1:RNA recognition motif. (a.k.a. RRM, RBD, or RNP domain))
pink	TRINITY_DN11329_c0_g1	GO:0016021(cellular_component:integral component of membrane); GO:0009055(molecular_function:electron carrier activity)				ENOG410YW92(S:Function unknown)	ENOG410YW92(Early nodulin-like protein)	sp|Q9SK27|ENL1_ARATH(Early nodulin-like protein 1 OS=Arabidopsis thaliana OX=3702 GN=At2g25060 PE=2 SV=2)	PF02298(Cu_bind_like:Plastocyanin-like domain)
pink	TRINITY_DN11329_c1_g1	GO:0016021(cellular_component:integral component of membrane); GO:0009055(molecular_function:electron carrier activity)				ENOG410YW92(S:Function unknown)	ENOG410YW92(Early nodulin-like protein)	sp|Q8LC95|ENL3_ARATH(Early nodulin-like protein 3 OS=Arabidopsis thaliana OX=3702 GN=At5g25090 PE=2 SV=2)	PF02298(Cu_bind_like:Plastocyanin-like domain)
pink	TRINITY_DN1133_c0_g1	GO:0003964(molecular_function:RNA-directed DNA polymerase activity); GO:0006508(biological_process:proteolysis); GO:0008233(molecular_function:peptidase activity)				COG2801(L:Replication, recombination and repair); ENOG410Z0XE(S:Function unknown); ENOG4111WQF(S:Function unknown)	COG2801(Retrotransposon protein); ENOG410Z0XE(jasmonate-zim-domain protein 10); ENOG4111WQF(-)	sp|P10978|POLX_TOBAC(Retrovirus-related Pol polyprotein from transposon TNT 1-94 OS=Nicotiana tabacum OX=4097 PE=2 SV=1)	PF06200(tify:tify domain); PF09425(Jas_motif:Jas motif)
pink	TRINITY_DN11334_c0_g1	GO:0005506(molecular_function:iron ion binding); GO:0016705(molecular_function:oxidoreductase activity, acting on paired donors, with incorporation or reduction of molecular oxygen); GO:0016021(cellular_component:integral component of membrane); GO:0004497(molecular_function:monooxygenase activity); GO:0020037(molecular_function:heme binding)				COG2124(Q:Secondary metabolites biosynthesis, transport and catabolism)	COG2124(Cytochrome p450)	sp|P24465|C71A1_PERAE(Cytochrome P450 71A1 OS=Persea americana OX=3435 GN=CYP71A1 PE=1 SV=2)	PF00067(p450:Cytochrome P450)
pink	TRINITY_DN11347_c1_g1	GO:0003700(molecular_function:transcription factor activity, sequence-specific DNA binding); GO:0005634(cellular_component:nucleus); GO:0003677(molecular_function:DNA binding)				ENOG410YQE9(S:Function unknown); ENOG4110524(S:Function unknown)	ENOG410YQE9(Zinc finger protein); ENOG4110524(zinc finger protein)	sp|Q6Z345|DOF4_ORYSJ(Dof zinc finger protein 4 OS=Oryza sativa subsp. japonica OX=39947 GN=DOF4 PE=2 SV=1)	PF02701(zf-Dof:Dof domain, zinc finger)
pink	TRINITY_DN11351_c0_g1
pink	TRINITY_DN1138_c5_g1
pink	TRINITY_DN11388_c0_g1	GO:0003700(molecular_function:transcription factor activity, sequence-specific DNA binding); GO:0005634(cellular_component:nucleus); GO:0009873(biological_process:ethylene-activated signaling pathway); GO:0003677(molecular_function:DNA binding)	K09286	EREBP		ENOG410YR4U(K:Transcription)	ENOG410YR4U(Transcription factor)	sp|O22259|ERF71_ARATH(Ethylene-responsive transcription factor ERF071 OS=Arabidopsis thaliana OX=3702 GN=ERF071 PE=1 SV=1)
pink	TRINITY_DN11391_c0_g1	GO:0005737(cellular_component:cytoplasm); GO:0005524(molecular_function:ATP binding); GO:0003872(molecular_function:6-phosphofructokinase activity); GO:0046872(molecular_function:metal ion binding); GO:0006002(biological_process:fructose 6-phosphate metabolic process); GO:0009507(cellular_component:chloroplast)	K00850	pfkA, PFK	map03018(RNA degradation); map00010(Glycolysis / Gluconeogenesis); map00030(Pentose phosphate pathway); map00051(Fructose and mannose metabolism); map00052(Galactose metabolism)	COG0205(G:Carbohydrate transport and metabolism)	COG0205(phosphohexokinase)	sp|Q9FKG3|PFKA4_ARATH(ATP-dependent 6-phosphofructokinase 4, chloroplastic OS=Arabidopsis thaliana OX=3702 GN=PFK4 PE=1 SV=1)	PF00365(PFK:Phosphofructokinase); PF00781(DAGK_cat:Diacylglycerol kinase catalytic domain)
pink	TRINITY_DN11401_c0_g2					ENOG410YWC0(S:Function unknown)	ENOG410YWC0(Protein of unknown function (DUF1635))		PF07795(DUF1635:Protein of unknown function (DUF1635))
pink	TRINITY_DN1143_c0_g1	GO:0016021(cellular_component:integral component of membrane)				ENOG411174C(S:Function unknown)	ENOG411174C(-)		PF14364(DUF4408:Domain of unknown function (DUF4408))
pink	TRINITY_DN11436_c0_g1	GO:0005737(cellular_component:cytoplasm); GO:0016607(cellular_component:nuclear speck); GO:0003723(molecular_function:RNA binding); GO:0000398(biological_process:mRNA splicing, via spliceosome)	K12900	SRSF10, FUSIP1	map03040(Spliceosome)	ENOG410YHPD(S:Function unknown); ENOG41122ZB(S:Function unknown); COG0724(S:Function unknown)	ENOG410YHPD(RNA recognition motif. (a.k.a. RRM, RBD, or RNP domain)); ENOG41122ZB(splicing factor); COG0724(Rna-binding protein)	sp|Q8L3X8|SRC30_ARATH(Serine/arginine-rich SC35-like splicing factor SCL30 OS=Arabidopsis thaliana OX=3702 GN=SCL30 PE=1 SV=1)	PF00076(RRM_1:RNA recognition motif. (a.k.a. RRM, RBD, or RNP domain))
pink	TRINITY_DN11436_c0_g2	GO:0016021(cellular_component:integral component of membrane)				ENOG4111J4M(S:Function unknown)	ENOG4111J4M(Photosystem I assembly related protein)	sp|C0PEY7|PYG7_MAIZE(Tetratricopeptide repeat domain-containing protein PYG7, chloroplastic OS=Zea mays OX=4577 GN=PYG7 PE=2 SV=1)	PF07719(TPR_2:Tetratricopeptide repeat); PF00515(TPR_1:Tetratricopeptide repeat); PF13424(TPR_12:Tetratricopeptide repeat); PF13181(TPR_8:Tetratricopeptide repeat); PF13432(TPR_16:Tetratricopeptide repeat); PF13431(TPR_17:Tetratricopeptide repeat); PF13414(TPR_11:TPR repeat); PF13428(TPR_14:Tetratricopeptide repeat); PF14559(TPR_19:Tetratricopeptide repeat)
pink	TRINITY_DN1144_c0_g1	GO:0030544(molecular_function:Hsp70 protein binding); GO:0006457(biological_process:protein folding); GO:0005783(cellular_component:endoplasmic reticulum); GO:0051082(molecular_function:unfolded protein binding)	K09517	DNAJB11	map04141(Protein processing in endoplasmic reticulum)	COG0484(O:Posttranslational modification, protein turnover, chaperones)	COG0484(ATP binding to DnaK triggers the release of the substrate protein, thus completing the reaction cycle. Several rounds of ATP-dependent interactions between DnaJ, DnaK and GrpE are required for fully efficient folding. Also involved, together with DnaK and GrpE, in the DNA replication of plasmids through activation of initiation proteins (By similarity))	sp|Q9LZK5|DNJ19_ARATH(DnaJ protein ERDJ3B OS=Arabidopsis thaliana OX=3702 GN=ERDJ3B PE=1 SV=1)	PF00226(DnaJ:DnaJ domain); PF01556(DnaJ_C:DnaJ C terminal domain)
pink	TRINITY_DN11487_c0_g1	GO:0006470(biological_process:protein dephosphorylation); GO:0046872(molecular_function:metal ion binding); GO:0004722(molecular_function:protein serine/threonine phosphatase activity); GO:0017018(molecular_function:myosin phosphatase activity)	K14803	PTC2_3		COG0631(T:Signal transduction mechanisms)	COG0631(Phosphatase)	sp|Q69VD9|P2C57_ORYSJ(Probable protein phosphatase 2C 57 OS=Oryza sativa subsp. japonica OX=39947 GN=Os06g0597200 PE=2 SV=1)	PF00481(PP2C:Protein phosphatase 2C)
pink	TRINITY_DN11513_c0_g1	GO:0006310(biological_process:DNA recombination); GO:0016787(molecular_function:hydrolase activity); GO:0006303(biological_process:double-strand break repair via nonhomologous end joining); GO:0071480(biological_process:cellular response to gamma radiation); GO:0071481(biological_process:cellular response to X-ray); GO:0042162(molecular_function:telomeric DNA binding); GO:0043564(cellular_compone…	K10884	XRCC6, KU70, G22P1	map03450(Non-homologous end-joining)	ENOG410XNXU(L:Replication, recombination and repair)	ENOG410XNXU(X-ray repair complementing defective repair in Chinese hamster cells 6)	sp|Q7F1M0|KU70_ORYSJ(ATP-dependent DNA helicase 2 subunit KU70 OS=Oryza sativa subsp. japonica OX=39947 GN=KU70 PE=1 SV=1)	PF03731(Ku_N:Ku70/Ku80 N-terminal alpha/beta domain); PF02735(Ku:Ku70/Ku80 beta-barrel domain); PF03730(Ku_C:Ku70/Ku80 C-terminal arm); PF02037(SAP:SAP domain)
pink	TRINITY_DN11519_c0_g1
pink	TRINITY_DN1153_c0_g1	GO:0016853(molecular_function:isomerase activity)	K10728	TOPBP1	map03440(Homologous recombination)	ENOG410XPFH(S:Function unknown)	ENOG410XPFH(Topoisomerase (DNA) II binding protein 1)	sp|Q800K6|TOB1A_XENLA(DNA topoisomerase 2-binding protein 1-A OS=Xenopus laevis OX=8355 GN=topbp1-A PE=1 SV=2)	PF12738(PTCB-BRCT:twin BRCT domain); PF00533(BRCT:BRCA1 C Terminus (BRCT) domain); PF16589(BRCT_2:BRCT domain, a BRCA1 C-terminus domain); PF16759(LIG3_BRCT:DNA ligase 3 BRCT domain)
pink	TRINITY_DN11549_c0_g1	GO:0016787(molecular_function:hydrolase activity); GO:0009850(biological_process:auxin metabolic process); GO:0010179(molecular_function:IAA-Ala conjugate hydrolase activity)	K21604	IAR3, ILL6		COG1473(E:Amino acid transport and metabolism)	COG1473(amidohydrolase)	sp|Q8S9S4|ILL1_ORYSJ(IAA-amino acid hydrolase ILR1-like 1 OS=Oryza sativa subsp. japonica OX=39947 GN=ILL1 PE=2 SV=1)	PF01546(Peptidase_M20:Peptidase family M20/M25/M40); PF07687(M20_dimer:Peptidase dimerisation domain)
pink	TRINITY_DN11555_c0_g1
pink	TRINITY_DN11569_c0_g1	GO:0016740(molecular_function:transferase activity); GO:0016021(cellular_component:integral component of membrane)	K10532	HGSNAT	map00531(Glycosaminoglycan degradation)	COG4299(S:Function unknown)	COG4299(heparan-alpha-glucosaminide n-acetyltransferase)	sp|Q68CP4|HGNAT_HUMAN(Heparan-alpha-glucosaminide N-acetyltransferase OS=Homo sapiens OX=9606 GN=HGSNAT PE=1 SV=2)	PF07786(HGSNAT_cat:Heparan-alpha-glucosaminide N-acetyltransferase, catalytic); PF01757(Acyl_transf_3:Acyltransferase family)
pink	TRINITY_DN11578_c0_g1	GO:0043161(biological_process:proteasome-mediated ubiquitin-dependent protein catabolic process); GO:0005829(cellular_component:cytosol); GO:0005634(cellular_component:nucleus)				ENOG410YQV9(S:Function unknown)	ENOG410YQV9(F-box Kelch-repeat protein)	sp|Q9LDE3|FBK9_ARATH(F-box/kelch-repeat protein At1g23390 OS=Arabidopsis thaliana OX=3702 GN=At1g23390 PE=2 SV=1)	PF00646(F-box:F-box domain); PF12937(F-box-like:F-box-like)
pink	TRINITY_DN11579_c0_g1		K25869	IDD1_2		COG5048(S:Function unknown)	COG5048(Zinc finger protein)	sp|Q9SCQ6|IDD2_ARATH(Zinc finger protein GAI-ASSOCIATED FACTOR 1 OS=Arabidopsis thaliana OX=3702 GN=GAF1 PE=1 SV=1)	PF00096(zf-C2H2:Zinc finger, C2H2 type); PF12171(zf-C2H2_jaz:Zinc-finger double-stranded RNA-binding)
pink	TRINITY_DN1162_c0_g1	GO:0003854(molecular_function:3-beta-hydroxy-delta5-steroid dehydrogenase activity); GO:0016021(cellular_component:integral component of membrane); GO:0006694(biological_process:steroid biosynthetic process); GO:0005789(cellular_component:endoplasmic reticulum membrane)	K23558	3BETAHSDD	map00100(Steroid biosynthesis)	COG0451(M:Cell wall/membrane/envelope biogenesis)	COG0451(Nad-dependent epimerase dehydratase)	sp|Q67ZE1|HSDD2_ARATH(3beta-hydroxysteroid-dehydrogenase/decarboxylase isoform 2 OS=Arabidopsis thaliana OX=3702 GN=3BETAHSD/D2 PE=1 SV=2)	PF01073(3Beta_HSD:3-beta hydroxysteroid dehydrogenase/isomerase family)
pink	TRINITY_DN11621_c0_g1	GO:0071704(biological_process:organic substance metabolic process); GO:0008270(molecular_function:zinc ion binding); GO:0016491(molecular_function:oxidoreductase activity)	K00083	CAD	map00940(Phenylpropanoid biosynthesis)	COG1064(C:Energy production and conversion)	COG1064(alcohol dehydrogenase)	sp|Q7XWU3|CADH6_ORYSJ(Probable cinnamyl alcohol dehydrogenase 6 OS=Oryza sativa subsp. japonica OX=39947 GN=CAD6 PE=2 SV=2)	PF08240(ADH_N:Alcohol dehydrogenase GroES-like domain); PF00107(ADH_zinc_N:Zinc-binding dehydrogenase); PF02826(2-Hacid_dh_C:D-isomer specific 2-hydroxyacid dehydrogenase, NAD binding domain)
pink	TRINITY_DN11621_c0_g2	GO:0009809(biological_process:lignin biosynthetic process); GO:0016616(molecular_function:oxidoreductase activity, acting on the CH-OH group of donors, NAD or NADP as acceptor); GO:0051287(molecular_function:NAD binding); GO:0052747(molecular_function:sinapyl alcohol dehydrogenase activity); GO:0071704(biological_process:organic substance metabolic process); GO:0045551(molecular_function:cinnamyl…	K00083	CAD	map00940(Phenylpropanoid biosynthesis)	COG1064(C:Energy production and conversion)	COG1064(alcohol dehydrogenase)	sp|Q7XWU3|CADH6_ORYSJ(Probable cinnamyl alcohol dehydrogenase 6 OS=Oryza sativa subsp. japonica OX=39947 GN=CAD6 PE=2 SV=2)
pink	TRINITY_DN11625_c0_g1	GO:0016021(cellular_component:integral component of membrane)				ENOG4111Y51(S:Function unknown)	ENOG4111Y51(Protein of unknown function (DUF3611))	sp|Q9SHU7|TIC21_ARATH(Protein TIC 21, chloroplastic OS=Arabidopsis thaliana OX=3702 GN=TIC21 PE=1 SV=1)
pink	TRINITY_DN11632_c0_g1
pink	TRINITY_DN11643_c1_g1	GO:0030527(molecular_function:structural constituent of chromatin); GO:0005634(cellular_component:nucleus); GO:0003677(molecular_function:DNA binding); GO:0000786(cellular_component:nucleosome); GO:0046982(molecular_function:protein heterodimerization activity); GO:0006334(biological_process:nucleosome assembly)	K11252	H2B		ENOG4111NV5(B:Chromatin structure and dynamics)	ENOG4111NV5(Core component of nucleosome. Nucleosomes wrap and compact DNA into chromatin, limiting DNA accessibility to the cellular machineries which require DNA as a template. Histones thereby play a central role in transcription regulation, DNA repair, DNA replication and chromosomal stability. DNA accessibility is regulated via a complex set of post-translational modifications of histones, a…	sp|Q1SU99|H2B3_MEDTR(Probable histone H2B.3 OS=Medicago truncatula OX=3880 PE=3 SV=3)	PF00125(Histone:Core histone H2A/H2B/H3/H4); PF00808(CBFD_NFYB_HMF:Histone-like transcription factor (CBF/NF-Y) and archaeal histone)
pink	TRINITY_DN1165_c0_g1	GO:0008194(molecular_function:UDP-glycosyltransferase activity)	K13691	SGT1		COG1819(S:Function unknown)	COG1819(Transferase)	sp|Q6X1C0|GLT2_CROSA(Crocetin glucosyltransferase 2 OS=Crocus sativus OX=82528 GN=GLT2 PE=1 SV=1)
pink	TRINITY_DN1165_c0_g2	GO:0008194(molecular_function:UDP-glycosyltransferase activity)	K13691	SGT1		COG1819(S:Function unknown)	COG1819(Transferase)	sp|Q6X1C0|GLT2_CROSA(Crocetin glucosyltransferase 2 OS=Crocus sativus OX=82528 GN=GLT2 PE=1 SV=1)	PF00201(UDPGT:UDP-glucoronosyl and UDP-glucosyl transferase)
pink	TRINITY_DN11651_c0_g1	GO:0016021(cellular_component:integral component of membrane); GO:0005576(cellular_component:extracellular region); GO:0005537(molecular_function:mannose binding)				ENOG410XWQ1(S:Function unknown)	ENOG410XWQ1(Curculin domain protein (Mannose-binding) lectin)	sp|P30617|LEC_GALNI(Mannose-specific lectin OS=Galanthus nivalis OX=4670 PE=1 SV=1)
pink	TRINITY_DN11655_c0_g2	GO:0006468(biological_process:protein phosphorylation); GO:0004713(molecular_function:protein tyrosine kinase activity); GO:0005524(molecular_function:ATP binding); GO:0004672(molecular_function:protein kinase activity)				COG0515(T:Signal transduction mechanisms)	COG0515(Serine Threonine protein kinase)	sp|Q12852|M3K12_HUMAN(Mitogen-activated protein kinase kinase kinase 12 OS=Homo sapiens OX=9606 GN=MAP3K12 PE=1 SV=2)	PF07714(PK_Tyr_Ser-Thr:Protein tyrosine and serine/threonine kinase); PF00069(Pkinase:Protein kinase domain)
pink	TRINITY_DN11658_c0_g5					ENOG4111IKT(S:Function unknown)	ENOG4111IKT(DNA-binding protein-related)	sp|O49453|Y4844_ARATH(Uncharacterized protein At4g28440 OS=Arabidopsis thaliana OX=3702 GN=At4g28440 PE=1 SV=1)
pink	TRINITY_DN1166_c0_g1	GO:0016310(biological_process:phosphorylation); GO:0016021(cellular_component:integral component of membrane); GO:0016301(molecular_function:kinase activity)				COG0666(S:Function unknown)	COG0666(Ankyrin Repeat)	sp|Q9FF09|PIA1_ARATH(Phytochrome-interacting ankyrin-repeat protein 1 OS=Arabidopsis thaliana OX=3702 GN=PIA1 PE=2 SV=1)	PF12796(Ank_2:Ankyrin repeats (3 copies)); PF13637(Ank_4:Ankyrin repeats (many copies)); PF13606(Ank_3:Ankyrin repeat); PF00023(Ank:Ankyrin repeat); PF13857(Ank_5:Ankyrin repeats (many copies))
pink	TRINITY_DN11670_c0_g1	GO:0051321(biological_process:meiotic cell cycle)				ENOG410YPP3(S:Function unknown)	ENOG410YPP3(-)	sp|B9G5N1|PAIR3_ORYSJ(Meiosis-specific protein PAIR3 OS=Oryza sativa subsp. japonica OX=39947 GN=PAIR3 PE=2 SV=1)	PF20435(ASY3-like:Meiosis-specific protein ASY3-like)
pink	TRINITY_DN11671_c0_g1
pink	TRINITY_DN11674_c0_g1	GO:0006952(biological_process:defense response); GO:0005634(cellular_component:nucleus)				ENOG410YQ60(S:Function unknown)	ENOG410YQ60(Pathogenesis-related protein Bet v I family)	sp|A0A3G5BB24|NBS_NARPS(Norbelladine synthase OS=Narcissus pseudonarcissus OX=39639 GN=NBS PE=1 SV=1)	PF00407(Bet_v_1:Pathogenesis-related protein Bet v 1 family)
pink	TRINITY_DN11678_c0_g2	GO:0005634(cellular_component:nucleus); GO:0003713(molecular_function:transcription coactivator activity)				ENOG41126S1(S:Function unknown)	ENOG41126S1(C-Myc binding protein)	sp|Q2TBP7|MYCBP_BOVIN(c-Myc-binding protein OS=Bos taurus OX=9913 GN=MYCBP PE=3 SV=3)
pink	TRINITY_DN11716_c0_g1					ENOG410Y3Q0(S:Function unknown)	ENOG410Y3Q0(CRAL TRIO domain protein)	sp|P33324|YKJ1_YEAST(CRAL-TRIO domain-containing protein YKL091C OS=Saccharomyces cerevisiae (strain ATCC 204508 / S288c) OX=559292 GN=YKL091C PE=1 SV=2)	PF00650(CRAL_TRIO:CRAL/TRIO domain); PF13716(CRAL_TRIO_2:Divergent CRAL/TRIO domain)
pink	TRINITY_DN11746_c0_g1	GO:0009664(biological_process:plant-type cell wall organization); GO:0016020(cellular_component:membrane); GO:0009653(biological_process:anatomical structure morphogenesis); GO:0005576(cellular_component:extracellular region)				ENOG410YCRV(G:Carbohydrate transport and metabolism)	ENOG410YCRV(loosening and extension of plant cell walls by disrupting non-covalent bonding between cellulose microfibrils and matrix glucans. No enzymatic activity has been found)	sp|O80622|EXP15_ARATH(Expansin-A15 OS=Arabidopsis thaliana OX=3702 GN=EXPA15 PE=2 SV=2)	PF01357(Expansin_C:Expansin C-terminal domain); PF03330(DPBB_1:Lytic transglycolase)
pink	TRINITY_DN11749_c0_g1	GO:0003700(molecular_function:transcription factor activity, sequence-specific DNA binding); GO:0005634(cellular_component:nucleus); GO:0003677(molecular_function:DNA binding)				ENOG410YIJZ(K:Transcription)	ENOG410YIJZ(B3 domain-containing protein)	sp|Q53QI0|Y1160_ORYSJ(B3 domain-containing protein Os11g0156000 OS=Oryza sativa subsp. japonica OX=39947 GN=Os11g0156000 PE=2 SV=1)	PF02362(B3:B3 DNA binding domain)
pink	TRINITY_DN1175_c0_g2	GO:0031969(cellular_component:chloroplast membrane); GO:0016021(cellular_component:integral component of membrane); GO:0005471(molecular_function:ATP:ADP antiporter activity); GO:0005524(molecular_function:ATP binding)	K03301	TC.AAA		COG3202(C:Energy production and conversion)	COG3202(carrier protein)	sp|Q39002|TLC1_ARATH(ADP,ATP carrier protein 1, chloroplastic OS=Arabidopsis thaliana OX=3702 GN=AATP1 PE=1 SV=2)	PF03219(TLC:TLC ATP/ADP transporter)
pink	TRINITY_DN1175_c1_g1	GO:0031969(cellular_component:chloroplast membrane); GO:0016021(cellular_component:integral component of membrane); GO:0005471(molecular_function:ATP:ADP antiporter activity); GO:0005524(molecular_function:ATP binding)	K03301	TC.AAA		COG3202(C:Energy production and conversion)	COG3202(carrier protein)	sp|O24381|TLC1_SOLTU(Plastidic ATP/ADP-transporter OS=Solanum tuberosum OX=4113 PE=2 SV=2)	PF03219(TLC:TLC ATP/ADP transporter)
pink	TRINITY_DN11773_c0_g1	GO:0004047(molecular_function:aminomethyltransferase activity); GO:0006546(biological_process:glycine catabolic process); GO:0005739(cellular_component:mitochondrion); GO:0008483(molecular_function:transaminase activity); GO:0008168(molecular_function:methyltransferase activity); GO:0032259(biological_process:methylation)	K00605	gcvT, AMT	map00630(Glyoxylate and dicarboxylate metabolism); map00670(One carbon pool by folate); map00260(Glycine, serine and threonine metabolism)	COG0404(E:Amino acid transport and metabolism)	COG0404(The glycine cleavage system catalyzes the degradation of glycine (By similarity))	sp|P54260|GCST_SOLTU(Aminomethyltransferase, mitochondrial OS=Solanum tuberosum OX=4113 GN=GDCST PE=2 SV=1)	PF01571(GCV_T:Aminomethyltransferase folate-binding domain); PF08669(GCV_T_C:Glycine cleavage T-protein C-terminal barrel domain)
pink	TRINITY_DN11783_c0_g1	GO:0043565(molecular_function:sequence-specific DNA binding); GO:0046982(molecular_function:protein heterodimerization activity); GO:0001228(molecular_function:transcriptional activator activity, RNA polymerase II transcription regulatory region sequence-specific binding); GO:0016602(cellular_component:CCAAT-binding factor complex)	K08065	NFYB, HAP3		COG2036(B:Chromatin structure and dynamics)	COG2036(Core component of nucleosome. Nucleosomes wrap and compact DNA into chromatin, limiting DNA accessibility to the cellular machineries which require DNA as a template. Histones thereby play a central role in transcription regulation, DNA repair, DNA replication and chromosomal stability. DNA accessibility is regulated via a complex set of post-translational modifications of histones, also …	sp|Q67XJ2|NFYBA_ARATH(Nuclear transcription factor Y subunit B-10 OS=Arabidopsis thaliana OX=3702 GN=NFYB10 PE=1 SV=1)	PF00808(CBFD_NFYB_HMF:Histone-like transcription factor (CBF/NF-Y) and archaeal histone); PF00125(Histone:Core histone H2A/H2B/H3/H4)
pink	TRINITY_DN11783_c0_g2	GO:0043565(molecular_function:sequence-specific DNA binding); GO:0046982(molecular_function:protein heterodimerization activity); GO:0001228(molecular_function:transcriptional activator activity, RNA polymerase II transcription regulatory region sequence-specific binding); GO:0016602(cellular_component:CCAAT-binding factor complex)	K08065	NFYB, HAP3		COG2036(B:Chromatin structure and dynamics)	COG2036(Core component of nucleosome. Nucleosomes wrap and compact DNA into chromatin, limiting DNA accessibility to the cellular machineries which require DNA as a template. Histones thereby play a central role in transcription regulation, DNA repair, DNA replication and chromosomal stability. DNA accessibility is regulated via a complex set of post-translational modifications of histones, also …	sp|Q9SLG0|NFYB1_ARATH(Nuclear transcription factor Y subunit B-1 OS=Arabidopsis thaliana OX=3702 GN=NFYB1 PE=1 SV=2)
pink	TRINITY_DN1179_c0_g1
pink	TRINITY_DN11817_c0_g1	GO:0005840(cellular_component:ribosome)				ENOG410YB2C(S:Function unknown)	ENOG410YB2C(Protein of unknown function (DUF1666))
pink	TRINITY_DN11819_c0_g1					ENOG410YR55(S:Function unknown); ENOG410Z0XV(S:Function unknown)	ENOG410YR55(-); ENOG410Z0XV(expressed protein)		PF14009(PADRE:PADRE domain)
pink	TRINITY_DN11819_c1_g1
pink	TRINITY_DN11825_c0_g1	GO:0006535(biological_process:cysteine biosynthetic process from serine); GO:0019499(biological_process:cyanide metabolic process); GO:0050017(molecular_function:L-3-cyanoalanine synthase activity); GO:0004124(molecular_function:cysteine synthase activity); GO:0005739(cellular_component:mitochondrion)	K13034	ATCYSC1	map00460(Cyanoamino acid metabolism); map00270(Cysteine and methionine metabolism); map00920(Sulfur metabolism)	COG0031(E:Amino acid transport and metabolism)	COG0031(cysteine biosynthetic process from serine)	sp|Q76MX2|CAS1_SOLTU(Bifunctional L-3-cyanoalanine synthase/cysteine synthase 1, mitochondrial OS=Solanum tuberosum OX=4113 GN=PCAS-1 PE=1 SV=1)	PF00291(PALP:Pyridoxal-phosphate dependent enzyme)
pink	TRINITY_DN1183_c0_g1	GO:0015995(biological_process:chlorophyll biosynthetic process); GO:0005783(cellular_component:endoplasmic reticulum); GO:0102067(molecular_function:geranylgeranyl diphosphate reductase activity); GO:0045550(molecular_function:geranylgeranyl reductase activity); GO:0015979(biological_process:photosynthesis); GO:0071949(molecular_function:FAD binding); GO:0016628(molecular_function:oxidoreductase …	K10960	chlP, bchP	map00860(Porphyrin and chlorophyll metabolism); map00900(Terpenoid backbone biosynthesis)	COG0644(C:Energy production and conversion)	COG0644(geranylgeranyl reductase)	sp|Q9ZS34|CHLP_TOBAC(Geranylgeranyl diphosphate reductase, chloroplastic OS=Nicotiana tabacum OX=4097 GN=CHLP PE=2 SV=1)
pink	TRINITY_DN11831_c1_g1	GO:0006633(biological_process:fatty acid biosynthetic process); GO:0016021(cellular_component:integral component of membrane); GO:0080132(molecular_function:fatty acid alpha-hydroxylase activity); GO:0005789(cellular_component:endoplasmic reticulum membrane); GO:0009924(molecular_function:octadecanal decarbonylase activity); GO:0005506(molecular_function:iron ion binding); GO:1990465(molecular_fu…	K19706	FAH		COG3000(I:Lipid transport and metabolism)	COG3000(fatty acid hydroxylase)	sp|O48916|FAH1_ARATH(Dihydroceramide fatty acyl 2-hydroxylase FAH1 OS=Arabidopsis thaliana OX=3702 GN=FAH1 PE=1 SV=1)	PF04116(FA_hydroxylase:Fatty acid hydroxylase)
pink	TRINITY_DN11835_c0_g1
pink	TRINITY_DN11848_c0_g1	GO:0009234(biological_process:menaquinone biosynthetic process); GO:0008935(molecular_function:1,4-dihydroxy-2-naphthoyl-CoA synthase activity); GO:0005777(cellular_component:peroxisome)	K01661	menB	map00130(Ubiquinone and other terpenoid-quinone biosynthesis)	COG0447(H:Coenzyme transport and metabolism)	COG0447(Naphthoate synthase)	sp|Q8GYN9|MENB_ARATH(1,4-dihydroxy-2-naphthoyl-CoA synthase, peroxisomal OS=Arabidopsis thaliana OX=3702 GN=MENB PE=1 SV=2)	PF00378(ECH_1:Enoyl-CoA hydratase/isomerase); PF16113(ECH_2:Enoyl-CoA hydratase/isomerase)
pink	TRINITY_DN1185_c1_g1	GO:0016021(cellular_component:integral component of membrane); GO:0015693(biological_process:magnesium ion transport); GO:0015095(molecular_function:magnesium ion transmembrane transporter activity)				ENOG410XNNZ(U:Intracellular trafficking, secretion, and vesicular transport)	ENOG410XNNZ(Magnesium transporter)	sp|Q9LJN2|MRS23_ARATH(Magnesium transporter MRS2-3 OS=Arabidopsis thaliana OX=3702 GN=MRS2-3 PE=2 SV=1)	PF01544(CorA:CorA-like Mg2+ transporter protein)
pink	TRINITY_DN11855_c0_g1	GO:0016021(cellular_component:integral component of membrane); GO:0005783(cellular_component:endoplasmic reticulum)				COG0484(O:Posttranslational modification, protein turnover, chaperones)	COG0484(ATP binding to DnaK triggers the release of the substrate protein, thus completing the reaction cycle. Several rounds of ATP-dependent interactions between DnaJ, DnaK and GrpE are required for fully efficient folding. Also involved, together with DnaK and GrpE, in the DNA replication of plasmids through activation of initiation proteins (By similarity))	sp|Q0WTI8|DNJ72_ARATH(Chaperone protein dnaJ 72 OS=Arabidopsis thaliana OX=3702 GN=ATJ72 PE=2 SV=1)
pink	TRINITY_DN11859_c0_g1	GO:0005737(cellular_component:cytoplasm); GO:0070475(biological_process:rRNA base methylation); GO:0070042(molecular_function:rRNA (uridine-N3-)-methyltransferase activity)				ENOG410XU0P(S:Function unknown); ENOG41108X7(S:Function unknown); ENOG4111PY8(S:Function unknown); ENOG41120X5(S:Function unknown)	ENOG410XU0P(Domain of unknown function (DUF2431)); ENOG41108X7(ferredoxin-fold anticodon binding domain containing 1); ENOG4111PY8(Domain of unknown function (DUF2431)); ENOG41120X5(Domain of unknown function (DUF2431))	sp|F4I1X0|HIP41_ARATH(Heavy metal-associated isoprenylated plant protein 41 OS=Arabidopsis thaliana OX=3702 GN=HIPP41 PE=3 SV=1)	PF10354(BMT5-like:rRNA (uridine-N3-)-methyltransferase BTM5-like)
pink	TRINITY_DN11867_c0_g1	GO:0015297(molecular_function:antiporter activity); GO:0030176(cellular_component:integral component of endoplasmic reticulum membrane); GO:0016021(cellular_component:integral component of membrane); GO:0008643(biological_process:carbohydrate transport); GO:0022857(molecular_function:transmembrane transporter activity); GO:0005460(molecular_function:UDP-glucose transmembrane transporter activity)…	K15275	SLC35B1				sp|Q9M9S6|UTR3_ARATH(UDP-galactose/UDP-glucose transporter 3 OS=Arabidopsis thaliana OX=3702 GN=UTR3 PE=1 SV=1)	PF08449(UAA:UAA transporter family)
pink	TRINITY_DN11869_c0_g2					ENOG410Y8XI(S:Function unknown)	ENOG410Y8XI(-)
pink	TRINITY_DN11875_c0_g1					ENOG4111ZTB(S:Function unknown)	ENOG4111ZTB(Nuclear transport factor 2 (NTF2) domain)		PF12680(SnoaL_2:SnoaL-like domain); PF02136(NTF2:Nuclear transport factor 2 (NTF2) domain); PF07366(SnoaL:SnoaL-like polyketide cyclase)
[truncated: 2,629 more rows]
